# Supplementary material for: 3-hydroxy-L-kynurenamine is an immunomodulatory biogenic amine
Source: Nat Commun. 2021 Jul 21;12:4447. doi: 10.1038/s41467-021-24785-3 (PMC8295276; doi:10.1038/s41467-021-24785-3)
Supplement: Supplementary file 4 — Supplementary Data 1 [file 41467_2021_24785_MOESM4_ESM.xls]

## Sheet: Proteomic
Table 1S Proteomic Analysis of	LEC lysates (+/- IFNg)	2D-SDS-PAGE
Symbol	Expr Fold Change	Entrez Gene Name	2-DIGE Spot #	Coverage (%)	# Unique Peptides
ANXA2	11.17	annexin A2	9, 3 , 8, 10, 43	6, 2, 6, 6, 18	2, 2, 2, 2, 5
EEF1A1	11.17	eukaryotic translation elongation factor 1 alpha 1	3, 8, 9, 11, 20, 39, 49, 27, 43	20, 15, 13, 15, 12, 11, 4, 17, 11	5, 3, 2, 3, 5, 6, 2, 7, 5
GAPDH	11.17	glyceraldehyde-3-phosphate dehydrogenase	11, 20, 27	7, 5, 19	3, 2, 5
NUCB1	11.17	nucleobindin 1	9, 50	10, 33	5, 16
P4HB	11.17	prolyl 4-hydroxylase subunit beta	9, 49	7, 19	2, 9
PPFIBP1	11.17	PPFIA binding protein 1	9	4	3
RMDN3	11.17	regulator of microtubule dynamics 3	9	19	10
H3f3a	11.17	Histone H3.3	9, 39	24, 54	2, 6
BECN1	9.58	beclin 1	50	17	7
FTO	9.58	FTO, alpha-ketoglutarate dependent dioxygenase	50	5	2
GSDMD	9.58	gasdermin D	50	7	2
HSPA5	9.58	heat shock protein family A (Hsp70) member 5	10, 11, 27, 50	5, 5, 5, 5	3, 3, 2, 3
HSPD1	9.58	heat shock protein family D (Hsp60) member 1	11, 49, 50, 27	23, 4, 8, 7	9, 2, 4, 4
INSRR	9.58	insulin receptor related receptor	50	1	2
PRPH	9.58	peripherin	50	13	3
SF3A3	9.58	splicing factor 3a subunit 3	50	11	5
VIM	9.58	vimentin	11, 19, 50, 52, 27	21, 62, 73, 58, 8	8, 36, 41, 15, 3
IDO1	7	indoleamine 2,3-dioxygenase	20	12	9
KMO	4.1	kynurenine 3-monooxygenasehydroxylase	1	15	11
ARID5A	3.9	AT-rich interaction domain 5A	8	3	2
CALR	3.9	calreticulin	8, 12, 14, 15	10, 62, 50, 7	2, 28, 19, 3
CAPRIN1	3.9	cell cycle associated protein 1	8	4	3
Cbr2	3.9	carbonyl reductase 2	3, 8	19, 19	3, 2
RPS27A	3.9	ribosomal protein S27a	8, 15, 38, 39, 27	28, 10, 13, 24, 24	5, 2, 2, 5, 4
Uba52	3.9	ubiquitin A-52 residue ribosomal protein fusion product 1	8, 15, 38, 39, 27	34, 12, 16, 30, 30	5, 2, 2, 5, 4
Ubb	3.9	ubiquitin B	8, 15, 38, 39, 27	14, 5, 7, 5, 12	5, 2, 2, 4, 5
UBC	3.9	ubiquitin C	8, 15, 38, 39, 27	6, 2, 3, 5, 5	5, 2, 2, 5, 4
CPS1	3.86	carbamoyl-phosphate synthase 1	3, 11, 27	2, 2, 1	3, 4, 2
EEF1A2	3.86	eukaryotic translation elongation factor 1 alpha 2	49	4	2
GTF2E1	3.86	general transcription factor IIE subunit 1	49	5	2
HSP90B1	3.86	heat shock protein 90 beta family member 1	49	10	7
KPNA3	3.86	karyopherin subunit alpha 3	49	61	18
KPNA4	3.86	karyopherin subunit alpha 4	49	40	5
KPNA6	3.86	karyopherin subunit alpha 6	49	18	6
HSP90AA1	2.4	heat shock protein 90 alpha family class A member 1	19, 52	5, 9	3, 6
HYDIN	2.4	HYDIN, axonemal central pair apparatus protein	19	1	2
KPNB1	2.4	karyopherin subunit beta 1	19	3	2
MYCBP2	2.4	MYC binding protein 2, E3 ubiquitin protein ligase	19	1	2
POLR1A	2.4	RNA polymerase I subunit A	19	1	2
GDI1	2.1	GDP dissociation inhibitor 1	11	57	25
HIST1H2AH	2.1	histone cluster 1 H2A family member h	38, 39	26, 38	2, 4
HNRNPK	2.1	heterogeneous nuclear ribonucleoprotein K	10, 11	26, 6	9, 2
VCP	2.1	valosin containing protein	11	4	3
Hist1h4a	2.1	Histone H4	27, 11, 39, 43	61, 21, 50, 40	12, 2, 5, 5
EIF4A1	2.05	eukaryotic translation initiation factor 4A1	39	5	2
Hist1h1e	2.05	histone cluster 1, H1e	35, 39	11, 9	3, 2
HIST1H2AH	2.05	histone cluster 1 H2A family member h	38, 39	26, 38	2, 4
HIST1H2BK	2.05	histone cluster 1 H2B family member k	39	41	7
Hnrnpa1	2.05	heterogeneous nuclear ribonucleoprotein A1	35, 39	10, 11	3, 3
PKP1	2.05	plakophilin 1	39	5	3
PRDX1	2.05	peroxiredoxin 1	39, 27	25, 10	4, 2
RPL9	2.05	ribosomal protein L9	39	10	2
SFN	2.05	stratifin	39, 43	29, 31	7, 7
SOD2	2.05	superoxide dismutase 2	35, 38, 39, 40	33, 33, 59, 24	6, 6, 20, 8
TUBB4B	2.05	tubulin beta 4B class IVb	39	6	2
ACTB	1.9	actin beta	15, 35	14, 11	4, 3
Dst	1.9	dystonin	15	1	2
PLEC	1.9	plectin	14, 15	1, 1	3, 2
RNF213	1.9	ring finger protein 213	15	1	2
DBN1	1.85	drebrin 1	3	23	17
ENO1	1.85	enolase 1	27, 43	4, 4	2, 2
BABAM1	1.8	BRISC and BRCA1 A complex member 1	52	5	2
COL2A1	1.8	collagen type II alpha 1 chain	20	3	2
CS	1.8	citrate synthase	20	6	3
EIF4G1	1.8	eukaryotic translation initiation factor 4 gamma 1	12	1	3
GSTP1	1.8	glutathione S-transferase pi 1	35	17	3
HIST1H1D	1.8	histone cluster 1 H1 family member d	35	11	3
ISG20L2	1.8	interferon stimulated exonuclease gene 20 like 2	12	4	2
Nes	1.8	nestin	20	1	2
NPM1	1.8	nucleophosmin	40, 27	24, 6	8, 3
Rbmxl1	1.8	RNA binding motif protein, X-linked like-1	20	13	6
RCN3	1.8	reticulocalbin 3	52	58	15
SERPINH1	1.8	serpin family H member 1	20	29	10
SLC25A24	1.8	solute carrier family 25 member 24	20	8	3
SYTL4	1.8	synaptotagmin like 4	14, 35, 52	3, 2, 1	2, 3, 2
UQCRC2	1.8	ubiquinol-cytochrome c reductase core protein II	20	6	2
Sqor	1.8	Sulfide:quinone oxidoreductase	20	44	19
CKAP4	1.74	cytoskeleton associated protein 4	10	4	3
HDAC1	1.74	histone deacetylase 1	10	13	6
PACSIN2	1.74	protein kinase C and casein kinase substrate in neurons 2	10	31	15
PPP2R1A	1.74	protein phosphatase 2 scaffold subunit Aalpha	10	70	40
PPP2R1B	1.74	protein phosphatase 2 scaffold subunit Abeta	10	44	10
Rrbp1	1.74	ribosome binding protein 1	10	2	3
STAM2	1.74	signal transducing adaptor molecule 2	10	4	2
TUBA4A	1.74	tubulin alpha 4a	10	8	2
TUBA8	1.74	tubulin alpha 8	10	8	2
Cavin2	1.74	Caveolae-associated protein 2	10	20	10
ASAP2	1.7	ArfGAP with SH3 domain, ankyrin repeat and PH domain 2	14, 48	1, 1	2, 2
Macf1	1.7	microtubule-actin crosslinking factor 1	14	1	2
SHANK1	1.7	SH3 and multiple ankyrin repeat domains 1	14	2	2
ACOT7	-1.7	acyl-CoA thioesterase 7	27	7	3
ACTG1	-1.7	actin gamma 1	27	60	8
CFL1	-1.7	cofilin 1	27	27	2
CNN3	-1.7	calponin 3	27	11	3
CORO1A	-1.7	coronin 1A	27	14	3
CPOX	-1.7	coproporphyrinogen oxidase	27	30	17
Hist1h1b	-1.7	histone cluster 1, H1b	27	29	3
HMGB2	-1.7	high mobility group box 2	27	14	3
HNRNPC	-1.7	heterogeneous nuclear ribonucleoprotein C (C1/C2)	24, 27	16, 17	5, 7
HSPA8	-1.7	heat shock protein family A (Hsp70) member 8	27	5	2
HSPD1	-1.7	heat shock protein family D (Hsp60) member 1	11, 49, 50, 27	23, 4, 8, 7	9, 2, 4, 4
LCP1	-1.7	lymphocyte cytosolic protein 1	27	7	4
LMNB1	-1.7	lamin B1	27	5	3
MYH9	-1.7	myosin heavy chain 9	27	1	2
PFN1	-1.7	profilin 1	27	19	2
PRDX2	-1.7	peroxiredoxin 2	27	9	2
Ptma	-1.7	prothymosin alpha	27	22	2
SERBP1	-1.7	SERPINE1 mRNA binding protein 1	27	4	2
DIDO1	-1.8	death inducer-obliterator 1	47	2	2
ECHS1	-1.8	enoyl-CoA hydratase, short chain 1	32	13	3
ERP29	-1.8	endoplasmic reticulum protein 29	32	10	2
HPRT1	-1.8	hypoxanthine phosphoribosyltransferase 1	32	20	4
PGAM1	-1.8	phosphoglycerate mutase 1	32	51	13
TTBK2	-1.8	tau tubulin kinase 2	47	2	2
H2AFJ	-1.9	H2A histone family member J	43	38	5
HIST1H1C	-1.9	histone cluster 1 H1 family member c	27, 43	36, 11	3, 2
HNRNPA2B1	-1.9	heterogeneous nuclear ribonucleoprotein A2/B1	29, 27	42, 8	13, 2
LDHA	-1.9	lactate dehydrogenase A	29	17	2
RBM3	-1.9	RNA binding motif (RNP1, RRM) protein 3	43	52	12
RPS18	-1.9	ribosomal protein S18	43	12	2
Ingenuity Canonical Pathways	-log(p-value)	Ratio	Molecules
Unfolded protein response	6.15	0.109	HSPA8,CALR,P4HB,HSP90B1,VCP,HSPA5
NRF2-mediated Oxidative Stress Response	5.77	0.0466	GSTA3,ERP29,SOD2,GSTM5,PRDX1,ACTB,VCP,ACTG1,GSTP1
RAN Signaling	5.64	0.235	KPNB1,KPNA3,KPNA4,KPNA6
PI3K/AKT Signaling	5.12	0.056	PPP2R1A,HSP90B1,YWHAB,YWHAZ,HSP90AA1,SFN,PPP2R1B
14-3-3-mediated Signaling	4.98	0.0534	TUBA8,TUBB4B,YWHAB,YWHAZ,TUBA4A,VIM,SFN
Glycolysis I	4.86	0.154	ENO1,PGAM1,PKM,GAPDH
Clathrin Endocytosis/Phagosome Maturation	4.64	0.0473	MYH9,HSPA8,ACTB,RPS27A,Ubb,UBC,ACTG1/CALR,TUBA8,TUBB4B,PRDX1,TUBA4A,PRDX6,PRDX2
Remodeling of Epithelial Adherens Junctions	4.33	0.0725	DBN1,TUBA8,TUBB4B,ACTB,TUBA4A,ACTG1
Wnt/β-catenin Signaling	4.22	0.0407	PPP2R1A,PPARD,HDAC1,RPS27A,Ubb,UBC,PPP2R1B
ILK Signaling	3.85	0.0355	PPP2R1A,MYH9,CFL1,ACTB,VIM,PPP2R1B,ACTG1
HIPPO signaling	3.85	0.0575	PPP2R1A,YWHAB,YWHAZ,SFN,PPP2R1B
Trp Catabolism	3.84	0.0512	IDO1, KMO
Endoplasmic Reticulum Stress Pathway	3.84	0.143	CALR,HSP90B1,HSPA5
Protein Ubiquitination Pathway	3.65	0.0302	HSPA8,HSP90B1,HSP90AA1,RPS27A,Ubb,HSPD1,UBC,HSPA5
EIF2 Signaling	3.55	0.0317	ACTB,EIF4A1,RPS18,RPS27A,EIF4G1,HSPA5,RPL9
Regulation of eIF4 and p70S6K Signaling	3.54	0.0382	PPP2R1A,EIF4A1,RPS18,RPS27A,EIF4G1,PPP2R1B
Aldosterone Signaling in Epithelial Cells	3.38	0.0357	HSPA8,HSP90B1,HSP90AA1,HSPD1,HSPA5,AHCY
Gluconeogenesis I	3.37	0.115	ENO1,PGAM1,GAPDH
Telomerase Signaling	3.35	0.045	PPP2R1A,HSP90B1,HDAC1,HSP90AA1,PPP2R1B
Mitotic Roles of Polo-Like Kinase	3.26	0.0606	PPP2R1A,HSP90B1,HSP90AA1,PPP2R1B
Glutathione-mediated Detoxification	3.14	0.0968	GSTA3,GSTM5,GSTP1
DNA Methylation and Transcriptional Repression Signaling	3.02	0.0882	H3F3A/H3F3B,HDAC1,HIST2H4B
p70S6K Signaling	3.01	0.0379	PPP2R1A,YWHAB,YWHAZ,SFN,PPP2R1B
IFNg activation Pathway
Symbol	Average Untreated	Average IFNg	LOG2(IFN/untreated)
I2BPL_MOUSE	2770000	3.31533e+06	0.261744
IRF3_MOUSE	1570000	341967	-2.19741
IRF6_MOUSE	1e-05	646933	35.9129
IFI4_MOUSE	3220000	2273500	-0.501272
IFI5B_MOUSE	1e-05	646933	35.9129
GBP2_MOUSE	10800000	2.01873e+07	0.903421
IFM3_MOUSE	6700000	1.89117e+06	-1.82563
IN35_MOUSE	894000	1.39567e+06	0.64285
IF44L_MOUSE	1e-05	374300	35.1235
MX1_MOUSE	1e-05	545867	35.6678
PRKRA_MOUSE	1e-05	8.09533e+06	39.5583
E2AK2_MOUSE	1e-05	2.69947e+06	37.9739
STAT1_MOUSE	54500000	1.16485e+08	1.09514
STAT2_MOUSE	5210000	9064700	0.799488
STAT3_MOUSE	196000000	2.08263e+08	0.0884019
STAT4_MOUSE	1e-05	855167	36.3155
STA5A_MOUSE	5840000	4.07837e+06	-0.519026
STA5B_MOUSE	5080000	4.78377e+06	-0.0865395
STAT6_MOUSE	4450000	9714500	1.12766
NFKB1_MOUSE	5740000	6332200	0.14241
NFKB2_MOUSE	1e-05	7128650	39.3748
JAK1_MOUSE	2520000	1.9806e+07	2.97441
PSMD8_MOUSE	52400000	46531000	-0.170163

## Sheet: Sheet1
Accession	untr1	untr2	average untr	IFN1	IFN2	IFN3	average IFN	LOG2(IFN/untreated)
I2BPL_MOUSE	5530000	1e-05	2770000	3074800	3564300	3306900	3.31533e+06	0.261744
IRF3_MOUSE	3140000	1e-05	1570000	1025900	1e-05	1e-05	341967	-2.19741
IRF6_MOUSE	1e-05	1e-05	1e-05	1940800	1e-05	1e-05	646933	35.9129
IFI4_MOUSE	6440000	1e-05	3220000	1e-05	1e-05	6820500	2273500	-0.501272
IFI5B_MOUSE	1e-05	1e-05	1e-05	1940800	1e-05	1e-05	646933	35.9129
GBP2_MOUSE	3330000	18252000	10800000	1e-05	1e-05	60562000	2.01873e+07	0.903421
IFM3_MOUSE	13400000	1e-05	6700000	173980	314540	5185000	1.89117e+06	-1.82563
IN35_MOUSE	1e-05	1787700	894000	1378400	2808600	1e-05	1.39567e+06	0.64285
IF44L_MOUSE	1e-05	1e-05	1e-05	1e-05	1e-05	1122900	374300	35.1235
MX1_MOUSE	1e-05	1e-05	1e-05	1637600	1e-05	1e-05	545867	35.6678
PRKRA_MOUSE	1e-05	1e-05	1e-05	20900000	1e-05	3403000	8.09533e+06	39.5583
E2AK2_MOUSE	1e-05	1e-05	1e-05	1e-05	2530200	5568200	2.69947e+06	37.9739
STAT1_MOUSE	66575000	42476000	54500000	95404000	100190000	153860000	1.16485e+08	1.09514
STAT2_MOUSE	6676300	3740000	5210000	11949000	7274100	7971000	9064700	0.799488
STAT3_MOUSE	217040000	174730000	196000000	190520000	207720000	226550000	2.08263e+08	0.0884019
STAT4_MOUSE	1e-05	1e-05	1e-05	1e-05	1e-05	2565500	855167	36.3155
STA5A_MOUSE	5755100	5933400	5840000	3191900	7000000	2043200	4.07837e+06	-0.519026
STA5B_MOUSE	1781000	8378000	5080000	1647000	4312900	8391400	4.78377e+06	-0.0865395
STAT6_MOUSE	7372800	1519000	4450000	9199900	5987600	13956000	9714500	1.12766
NFKB1_MOUSE	11474000	1e-05	5740000	2162800	7504400	9329400	6332200	0.14241
NFKB2_MOUSE	1e-05	1e-05	1e-05	5572600	8236700	7576650	7128650	39.3748
JAK1_MOUSE	1e-05	5040100	2520000	46177000	9369600	3871300	1.9806e+07	2.97441
PSMD8_MOUSE	79174000	25538000	52400000	70689000	43351000	25553000	46531000	-0.170163
