# Supplementary material for: 3-hydroxy-L-kynurenamine is an immunomodulatory biogenic amine
Source: Nat Commun. 2021 Jul 21;12:4447. doi: 10.1038/s41467-021-24785-3 (PMC8295276; doi:10.1038/s41467-021-24785-3)
Supplement: Supplementary file 5 — Supplementary Data 2 [file 41467_2021_24785_MOESM5_ESM.xlsx]

## Sheet: DC Proteome
Table S2: Proteomic Analysis of IFNg-treated mouse cDC in presence or absence of 3-HKA
Accession	Significance	Coverage (%)	#Peptides	#Unique	IFNg 1	IFNg 2	IFNg + 1 uM 3-HKA	IFNg + 1 uM 3-HKA	IFNg + 1 uM 3-HKA	Group Profile (Ratio)	Avg. Mass	Protein Description
Q922H2|PDK3_MOUSE	13.07	4	1	1	7840000	6640000	4440000	2580000	4370000	1.00:0.52	47923	[Pyruvate dehydrogenase (acetyl-transferring)] kinase isozyme 3 mitochondrial OS=Mus musculus OX=10090 GN=Pdk3 PE=1 SV=1
O35083|PLCA_MOUSE	5.7	20	3	3	10900000	19700000	25600000	28800000	29500000	1.00:1.75	31709	1-acyl-sn-glycerol-3-phosphate acyltransferase alpha OS=Mus musculus OX=10090 GN=Agpat1 PE=1 SV=1
P11928|OAS1A_MOUSE	11.45	9	3	2	36700000	54800000	10100000	10200000	8920000	1.00:0.21	42429	2'-5'-oligoadenylate synthase 1A OS=Mus musculus OX=10090 GN=Oas1a PE=1 SV=2
Q8BG32|PSD11_MOUSE	10.15	10	4	4	82700000	87300000	24700000	13900000	55400000	1.00:0.34	47437	26S proteasome non-ATPase regulatory subunit 11 OS=Mus musculus OX=10090 GN=Psmd11 PE=1 SV=3
Q9D8W5|PSD12_MOUSE	9.99	12	4	4	28900000	43800000	9210000	6140000	25300000	1.00:0.40	52895	26S proteasome non-ATPase regulatory subunit 12 OS=Mus musculus OX=10090 GN=Psmd12 PE=1 SV=4
Q9WVJ2|PSD13_MOUSE	14.08	5	2	2	16500000	17900000	7250000	4690000	14700000	1.00:0.36	42809	26S proteasome non-ATPase regulatory subunit 13 OS=Mus musculus OX=10090 GN=Psmd13 PE=1 SV=1
P14685|PSMD3_MOUSE	19.47	11	5	5	44100000	36600000	11200000	9230000	9570000	1.00:0.23	60718	26S proteasome non-ATPase regulatory subunit 3 OS=Mus musculus OX=10090 GN=Psmd3 PE=1 SV=3
O35226|PSMD4_MOUSE	8.73	15	3	3	18600000	27900000	9350000	9850000	18900000	1.00:0.55	40704	26S proteasome non-ATPase regulatory subunit 4 OS=Mus musculus OX=10090 GN=Psmd4 PE=1 SV=1
Q8BJY1|PSMD5_MOUSE	6.35	7	3	3	8100000	16400000	8600000	2000000	6760000	1.00:0.64	55972	26S proteasome non-ATPase regulatory subunit 5 OS=Mus musculus OX=10090 GN=Psmd5 PE=1 SV=4
Q99JI4|PSMD6_MOUSE	10.93	7	2	2	65100000	49800000	12300000	3130000	21400000	1.00:0.21	45536	26S proteasome non-ATPase regulatory subunit 6 OS=Mus musculus OX=10090 GN=Psmd6 PE=1 SV=1
P26516|PSMD7_MOUSE	7.66	12	3	3	19400000	19200000	8500000	4230000	16700000	1.00:0.61	36540	26S proteasome non-ATPase regulatory subunit 7 OS=Mus musculus OX=10090 GN=Psmd7 PE=1 SV=2
Q9CR00|PSMD9_MOUSE	9.32	5	1	1	4040000	9790000	843000	1120000	3580000	1.00:0.27	24720	26S proteasome non-ATPase regulatory subunit 9 OS=Mus musculus OX=10090 GN=Psmd9 PE=1 SV=1
P62192|PRS4_MOUSE	10.13	11	3	3	42800000	52200000	15900000	6520000	27700000	1.00:0.35	49185	26S proteasome regulatory subunit 4 OS=Mus musculus OX=10090 GN=Psmc1 PE=1 SV=1
O88685|PRS6A_MOUSE	8.69	9	3	3	25300000	55100000	18500000	10900000	15900000	1.00:0.27	49549	26S proteasome regulatory subunit 6A OS=Mus musculus OX=10090 GN=Psmc3 PE=1 SV=2
P46471|PRS7_MOUSE	8.17	20	7	7	76300000	125000000	35800000	21900000	58300000	1.00:0.49	48648	26S proteasome regulatory subunit 7 OS=Mus musculus OX=10090 GN=Psmc2 PE=1 SV=5
P62196|PRS8_MOUSE	5.28	15	5	5	34700000	55600000	11800000	10100000	41600000	1.00:0.58	45626	26S proteasome regulatory subunit 8 OS=Mus musculus OX=10090 GN=Psmc5 PE=1 SV=1
Q78JT3|3HAO_MOUSE	7.36	12	2	2	6640000	11700000	4070000	3280000	4670000	1.00:0.44	32804	3-hydroxyanthranilate 3 4-dioxygenase OS=Mus musculus OX=10090 GN=Haao PE=1 SV=1
Q8BWT1|THIM_MOUSE	5.92	29	8	8	57400000	200000000	32900000	21000000	63300000	1.00:0.32	41830	3-ketoacyl-CoA thiolase mitochondrial OS=Mus musculus OX=10090 GN=Acaa2 PE=1 SV=3
Q921H8|THIKA_MOUSE	10.39	41	9	2	51600000	43200000	531000	3590000	12400000	1.00:0.14	43953	3-ketoacyl-CoA thiolase A peroxisomal OS=Mus musculus OX=10090 GN=Acaa1a PE=1 SV=1
P63325|RS10_MOUSE	11.11	24	4	4	73400000	144000000	25800000	61000000	20100000	1.00:0.33	18916	40S ribosomal protein S10 OS=Mus musculus OX=10090 GN=Rps10 PE=1 SV=1
P62245|RS15A_MOUSE	10.44	12	2	2	13400000	15700000	6660000	2540000	7840000	1.00:0.44	14840	40S ribosomal protein S15a OS=Mus musculus OX=10090 GN=Rps15a PE=1 SV=2
P14131|RS16_MOUSE	16.97	32	5	5	158000000	168000000	110000000	85800000	86000000	1.00:0.61	16445	40S ribosomal protein S16 OS=Mus musculus OX=10090 GN=Rps16 PE=1 SV=4
P63276|RS17_MOUSE	11.04	19	1	1	15900000	26900000	1480000	327000	6240000	1.00:0.13	15524	40S ribosomal protein S17 OS=Mus musculus OX=10090 GN=Rps17 PE=1 SV=2
P60867|RS20_MOUSE	9.29	29	4	4	194000000	170000000	117000000	108000000	122000000	1.00:0.62	13373	40S ribosomal protein S20 OS=Mus musculus OX=10090 GN=Rps20 PE=1 SV=1
Q9CQR2|RS21_MOUSE	8.79	40	3	3	73300000	50300000	46000000	27700000	36000000	1.00:0.65	9141	40S ribosomal protein S21 OS=Mus musculus OX=10090 GN=Rps21 PE=1 SV=1
P62267|RS23_MOUSE	16.33	8	1	1	12500000	18200000	4830000	2910000	1530000	1.00:0.20	15808	40S ribosomal protein S23 OS=Mus musculus OX=10090 GN=Rps23 PE=1 SV=3
P62852|RS25_MOUSE	10.33	30	5	5	79400000	103000000	46600000	35700000	58900000	1.00:0.59	13742	40S ribosomal protein S25 OS=Mus musculus OX=10090 GN=Rps25 PE=1 SV=1
P62855|RS26_MOUSE	9.08	8	1	1	20000000	25500000	14100000	8150000	18000000	1.00:0.59	13015	40S ribosomal protein S26 OS=Mus musculus OX=10090 GN=Rps26 PE=1 SV=3
P62858|RS28_MOUSE	8.56	36	3	3	166000000	101000000	70500000	70200000	46500000	1.00:0.44	7841	40S ribosomal protein S28 OS=Mus musculus OX=10090 GN=Rps28 PE=1 SV=1
P62862|RS30_MOUSE	12.25	17	1	1	8980000	8470000	2250000	2710000	5320000	1.00:0.39	6648	40S ribosomal protein S30 OS=Mus musculus OX=10090 GN=Fau PE=1 SV=1
P62082|RS7_MOUSE	9.39	31	5	5	63000000	125000000	22300000	31800000	41300000	1.00:0.28	22127	40S ribosomal protein S7 OS=Mus musculus OX=10090 GN=Rps7 PE=2 SV=1
Q6ZWN5|RS9_MOUSE	11.37	13	3	3	14500000	29600000	4820000	2520000	9030000	1.00:0.31	22591	40S ribosomal protein S9 OS=Mus musculus OX=10090 GN=Rps9 PE=1 SV=3
Q9JM14|NT5C_MOUSE	12.13	28	3	3	52500000	60000000	25200000	42300000	23100000	1.00:0.55	23076	5'(3')-deoxyribonucleotidase cytosolic type OS=Mus musculus OX=10090 GN=Nt5c PE=1 SV=1
P47955|RLA1_MOUSE	15.62	14	1	1	101000000	127000000	7080000	18100000	26200000	1.00:0.15	11475	60S acidic ribosomal protein P1 OS=Mus musculus OX=10090 GN=Rplp1 PE=1 SV=1
P67984|RL22_MOUSE	14.52	19	2	2	41100000	39300000	23400000	15300000	22800000	1.00:0.51	14759	60S ribosomal protein L22 OS=Mus musculus OX=10090 GN=Rpl22 PE=1 SV=2
P62830|RL23_MOUSE	10.02	33	4	4	57900000	78400000	25300000	37100000	24600000	1.00:0.45	14865	60S ribosomal protein L23 OS=Mus musculus OX=10090 GN=Rpl23 PE=1 SV=1
P61358|RL27_MOUSE	11.49	12	2	2	15000000	19200000	9630000	8420000	12900000	1.00:0.60	15798	60S ribosomal protein L27 OS=Mus musculus OX=10090 GN=Rpl27 PE=1 SV=2
P41105|RL28_MOUSE	6.1	16	2	2	3830000	6070000	2150000	718000	4900000	1.00:0.60	15733	60S ribosomal protein L28 OS=Mus musculus OX=10090 GN=Rpl28 PE=1 SV=2
Q6ZWV7|RL35_MOUSE	9.34	8	1	1	6610000	10100000	3930000	3340000	3010000	1.00:0.41	14553	60S ribosomal protein L35 OS=Mus musculus OX=10090 GN=Rpl35 PE=1 SV=1
P83882|RL36A_MOUSE	7.55	8	1	1	6230000	7230000	2840000	1470000	6030000	1.00:0.51	12441	60S ribosomal protein L36a OS=Mus musculus OX=10090 GN=Rpl36a PE=3 SV=2
Q9JJI8|RL38_MOUSE	11.72	49	4	4	82100000	52100000	20900000	31600000	6660000	1.00:0.35	8204	60S ribosomal protein L38 OS=Mus musculus OX=10090 GN=Rpl38 PE=1 SV=3
P47962|RL5_MOUSE	8.68	12	3	3	29500000	38100000	6750000	3010000	24300000	1.00:0.41	34401	60S ribosomal protein L5 OS=Mus musculus OX=10090 GN=Rpl5 PE=1 SV=3
Q9R1Z7|PTPS_MOUSE	12.57	15	2	2	28100000	17500000	9950000	8910000	4440000	1.00:0.34	16188	6-pyruvoyl tetrahydrobiopterin synthase OS=Mus musculus OX=10090 GN=Pts PE=1 SV=2
Q8QZT1|THIL_MOUSE	10.74	52	16	16	525000000	470000000	273000000	266000000	354000000	1.00:0.54	44816	Acetyl-CoA acetyltransferase mitochondrial OS=Mus musculus OX=10090 GN=Acat1 PE=1 SV=1
Q9WV54|ASAH1_MOUSE	13.07	36	12	12	644000000	572000000	307000000	227000000	379000000	1.00:0.54	44670	Acid ceramidase OS=Mus musculus OX=10090 GN=Asah1 PE=1 SV=1
Q9EST5|AN32B_MOUSE	13.09	24	7	4	125000000	158000000	63800000	90800000	81500000	1.00:0.58	31079	Acidic leucine-rich nuclear phosphoprotein 32 family member B OS=Mus musculus OX=10090 GN=Anp32b PE=1 SV=1
P68033|ACTC_MOUSE	8.09	49	30	1	953000000	344000000	553000000	45400000	109000000	1.00:0.07	42019	Actin alpha cardiac muscle 1 OS=Mus musculus OX=10090 GN=Actc1 PE=1 SV=1
P68134|ACTS_MOUSE	11.68	49	30	1	45500000	24600000	10400000	4260000	14400000	1.00:0.28	42051	Actin alpha skeletal muscle OS=Mus musculus OX=10090 GN=Acta1 PE=1 SV=1
Q9Z2N8|ACL6A_MOUSE	6.99	2	1	1	4270000	9610000	1570000	1460000	5680000	1.00:0.42	47448	Actin-like protein 6A OS=Mus musculus OX=10090 GN=Actl6a PE=1 SV=2
P61161|ARP2_MOUSE	6.18	41	14	14	1820000000	1530000000	767000000	426000000	959000000	1.00:0.66	44761	Actin-related protein 2 OS=Mus musculus OX=10090 GN=Actr2 PE=1 SV=1
Q9WV32|ARC1B_MOUSE	14.66	33	12	11	418000000	446000000	253000000	215000000	312000000	1.00:0.63	41064	Actin-related protein 2/3 complex subunit 1B OS=Mus musculus OX=10090 GN=Arpc1b PE=1 SV=4
Q9CPW4|ARPC5_MOUSE	6.31	51	10	10	831000000	516000000	483000000	420000000	338000000	1.00:0.58	16288	Actin-related protein 2/3 complex subunit 5 OS=Mus musculus OX=10090 GN=Arpc5 PE=1 SV=3
Q9D898|ARP5L_MOUSE	16.03	16	2	2	105000000	83100000	51400000	46900000	31900000	1.00:0.46	16980	Actin-related protein 2/3 complex subunit 5-like protein OS=Mus musculus OX=10090 GN=Arpc5l PE=1 SV=1
Q99JY9|ARP3_MOUSE	10	50	19	16	3650000000	4000000000	1490000000	2070000000	2820000000	1.00:0.45	47357	Actin-related protein 3 OS=Mus musculus OX=10090 GN=Actr3 PE=1 SV=3
Q8BK64|AHSA1_MOUSE	13.64	9	3	3	27300000	41200000	10600000	7110000	17200000	1.00:0.37	38117	Activator of 90 kDa heat shock protein ATPase homolog 1 OS=Mus musculus OX=10090 GN=Ahsa1 PE=1 SV=2
P97823|LYPA1_MOUSE	8.23	12	2	2	24100000	26900000	15100000	11600000	2860000	1.00:0.39	24688	Acyl-protein thioesterase 1 OS=Mus musculus OX=10090 GN=Lypla1 PE=1 SV=1
P50247|SAHH_MOUSE	11.47	10	4	4	78300000	94500000	61500000	49300000	50400000	1.00:0.67	47688	Adenosylhomocysteinase OS=Mus musculus OX=10090 GN=Ahcy PE=1 SV=3
P48962|ADT1_MOUSE	12.38	49	16	5	144000000	154000000	140000000	182000000	213000000	1.00:1.53	32904	ADP/ATP translocase 1 OS=Mus musculus OX=10090 GN=Slc25a4 PE=1 SV=4
P84078|ARF1_MOUSE	6.34	53	9	2	49500000	126000000	20700000	25100000	28400000	1.00:0.29	20697	ADP-ribosylation factor 1 OS=Mus musculus OX=10090 GN=Arf1 PE=1 SV=2
P61205|ARF3_MOUSE	6.34	53	9	2	49500000	126000000	20700000	25100000	28400000	1.00:0.29	20601	ADP-ribosylation factor 3 OS=Mus musculus OX=10090 GN=Arf3 PE=2 SV=2
P62331|ARF6_MOUSE	14.7	6	1	1	15400000	24100000	3930000	2350000	0	1.00:0.16	20082	ADP-ribosylation factor 6 OS=Mus musculus OX=10090 GN=Arf6 PE=1 SV=2
Q9JKX6|NUDT5_MOUSE	10.9	12	2	2	8650000	10300000	4590000	5480000	7890000	1.00:0.63	23984	ADP-sugar pyrophosphatase OS=Mus musculus OX=10090 GN=Nudt5 PE=1 SV=1
Q9JII6|AK1A1_MOUSE	11.85	39	11	11	212000000	301000000	140000000	129000000	196000000	1.00:0.55	36587	Alcohol dehydrogenase [NADP(+)] OS=Mus musculus OX=10090 GN=Akr1a1 PE=1 SV=3
P47738|ALDH2_MOUSE	9.84	30	11	11	243000000	260000000	160000000	89600000	206000000	1.00:0.55	56538	Aldehyde dehydrogenase mitochondrial OS=Mus musculus OX=10090 GN=Aldh2 PE=1 SV=1
Q9CZS1|AL1B1_MOUSE	18.4	2	1	1	14200000	10800000	3090000	3630000	5570000	1.00:0.33	57553	Aldehyde dehydrogenase X mitochondrial OS=Mus musculus OX=10090 GN=Aldh1b1 PE=1 SV=1
P61164|ACTZ_MOUSE	5.68	15	4	1	38700000	42800000	0	10900000	25000000	1.00:0.44	42614	Alpha-centractin OS=Mus musculus OX=10090 GN=Actr1a PE=1 SV=1
Q9DCH6|ZFAN6_MOUSE	8.12	5	1	1	3180000	4830000	1330000	2630000	2760000	1.00:0.56	24001	AN1-type zinc finger protein 6 OS=Mus musculus OX=10090 GN=Zfand6 PE=1 SV=1
P10107|ANXA1_MOUSE	8.05	51	15	14	557000000	605000000	280000000	281000000	467000000	1.00:0.57	38734	Annexin A1 OS=Mus musculus OX=10090 GN=Anxa1 PE=1 SV=2
P97384|ANX11_MOUSE	13.9	15	7	7	159000000	188000000	75100000	94500000	168000000	1.00:0.49	54079	Annexin A11 OS=Mus musculus OX=10090 GN=Anxa11 PE=1 SV=2
P07356|ANXA2_MOUSE	12.58	67	23	23	4520000000	3920000000	2500000000	2420000000	3620000000	1.00:0.57	38676	Annexin A2 OS=Mus musculus OX=10090 GN=Anxa2 PE=1 SV=2
O35639|ANXA3_MOUSE	11.27	48	16	16	262000000	384000000	206000000	158000000	242000000	1.00:0.49	36384	Annexin A3 OS=Mus musculus OX=10090 GN=Anxa3 PE=1 SV=4
P97429|ANXA4_MOUSE	7.15	61	21	19	1570000000	1650000000	986000000	1450000000	1650000000	1.00:0.66	35916	Annexin A4 OS=Mus musculus OX=10090 GN=Anxa4 PE=1 SV=4
P14824|ANXA6_MOUSE	8.68	79	55	52	1900000000	3750000000	1570000000	1130000000	994000000	1.00:0.26	75885	Annexin A6 OS=Mus musculus OX=10090 GN=Anxa6 PE=1 SV=3
Q07076|ANXA7_MOUSE	12.82	20	8	8	183000000	201000000	87300000	108000000	166000000	1.00:0.60	49925	Annexin A7 OS=Mus musculus OX=10090 GN=Anxa7 PE=1 SV=2
P36371|TAP2_MOUSE	6.17	18	7	7	56700000	126000000	36400000	29500000	48600000	1.00:0.47	77445	Antigen peptide transporter 2 OS=Mus musculus OX=10090 GN=Tap2 PE=1 SV=1
P35585|AP1M1_MOUSE	11.46	13	5	4	51000000	55900000	23400000	10700000	32100000	1.00:0.51	48543	AP-1 complex subunit mu-1 OS=Mus musculus OX=10090 GN=Ap1m1 PE=1 SV=3
Q9DB50|AP1S2_MOUSE	6.94	6	1	1	3170000	4660000	2840000	2150000	2230000	1.00:0.61	18929	AP-1 complex subunit sigma-2 OS=Mus musculus OX=10090 GN=Ap1s2 PE=1 SV=1
Q7TN05|AP1S3_MOUSE	7.7	6	1	1	4830000	8760000	4550000	3240000	1060000	1.00:0.43	18440	AP-1 complex subunit sigma-3 OS=Mus musculus OX=10090 GN=Ap1s3 PE=1 SV=1
Q9CPT0|B2L14_MOUSE	9.69	13	4	4	63300000	114000000	27800000	23300000	69100000	1.00:0.51	36992	Apoptosis facilitator Bcl-2-like protein 14 OS=Mus musculus OX=10090 GN=Bcl2l14 PE=1 SV=1
Q9Z0X1|AIFM1_MOUSE	6.52	6	2	2	2640000	6080000	2150000	0	1120000	1.00:0.47	66766	Apoptosis-inducing factor 1 mitochondrial OS=Mus musculus OX=10090 GN=Aifm1 PE=1 SV=1
Q91YI0|ARLY_MOUSE	6.09	6	2	2	10800000	11400000	3460000	0	6810000	1.00:0.46	51739	Argininosuccinate lyase OS=Mus musculus OX=10090 GN=Asl PE=1 SV=1
Q9D0L7|ARM10_MOUSE	5.67	21	4	4	10300000	17600000	1680000	9130000	17100000	1.00:0.63	33311	Armadillo repeat-containing protein 10 OS=Mus musculus OX=10090 GN=Armc10 PE=1 SV=1
Q91WU5|AS3MT_MOUSE	8.36	6	1	1	3400000	1620000	574000	1010000	0	1.00:0.32	41794	Arsenite methyltransferase OS=Mus musculus OX=10090 GN=As3mt PE=1 SV=2
P05201|AATC_MOUSE	9.7	36	12	12	687000000	530000000	340000000	161000000	268000000	1.00:0.43	46248	Aspartate aminotransferase cytoplasmic OS=Mus musculus OX=10090 GN=Got1 PE=1 SV=3
Q922B2|SYDC_MOUSE	8.94	9	4	4	37100000	65600000	26200000	9250000	29000000	1.00:0.42	57147	Aspartate--tRNA ligase cytoplasmic OS=Mus musculus OX=10090 GN=Dars PE=1 SV=2
Q9Z2W0|DNPEP_MOUSE	11.46	17	5	5	39700000	58700000	25500000	12000000	23500000	1.00:0.47	52207	Aspartyl aminopeptidase OS=Mus musculus OX=10090 GN=Dnpep PE=1 SV=2
P56135|ATPK_MOUSE	6.11	26	2	2	300000000	199000000	207000000	146000000	140000000	1.00:0.66	10344	ATP synthase subunit f mitochondrial OS=Mus musculus OX=10090 GN=Atp5j2 PE=1 SV=3
Q9DB20|ATPO_MOUSE	8.1	65	11	11	734000000	1250000000	693000000	698000000	429000000	1.00:0.63	23364	ATP synthase subunit O mitochondrial OS=Mus musculus OX=10090 GN=Atp5o PE=1 SV=1
P97450|ATP5J_MOUSE	5.17	21	1	1	25500000	17500000	18800000	13900000	1920000	1.00:0.54	12496	ATP synthase-coupling factor 6 mitochondrial OS=Mus musculus OX=10090 GN=Atp5j PE=1 SV=1
Q91V92|ACLY_MOUSE	7.97	9	8	8	29200000	31700000	10900000	15200000	31600000	1.00:0.50	119728	ATP-citrate synthase OS=Mus musculus OX=10090 GN=Acly PE=1 SV=1
Q8VDW0|DX39A_MOUSE	11.71	19	6	1	4270000	5950000	1740000	0	2480000	1.00:0.41	49067	ATP-dependent RNA helicase DDX39A OS=Mus musculus OX=10090 GN=Ddx39a PE=1 SV=1
Q07440|B2LA1_MOUSE	6.99	9	1	1	6650000	5500000	4020000	3130000	581000	1.00:0.42	19914	Bcl-2-related protein A1 OS=Mus musculus OX=10090 GN=Bcl2a1 PE=1 SV=1
Q99MK8|ARBK1_MOUSE	10.16	2	1	1	1670000	3520000	1120000	313000	737000	1.00:0.28	79639	Beta-adrenergic receptor kinase 1 OS=Mus musculus OX=10090 GN=Grk2 PE=1 SV=2
P21550|ENOB_MOUSE	7.47	38	11	7	71300000	109000000	39400000	37300000	67700000	1.00:0.51	47025	Beta-enolase OS=Mus musculus OX=10090 GN=Eno3 PE=1 SV=3
P20060|HEXB_MOUSE	9.59	10	5	5	80100000	58800000	37700000	34100000	48800000	1.00:0.61	61116	Beta-hexosaminidase subunit beta OS=Mus musculus OX=10090 GN=Hexb PE=1 SV=2
Q8CGC7|SYEP_MOUSE	5.27	2	2	2	1900000	1530000	1120000	603000	1870000	1.00:0.54	170078	Bifunctional glutamate/proline--tRNA ligase OS=Mus musculus OX=10090 GN=Eprs PE=1 SV=4
Q9JLV6|PNKP_MOUSE	5.73	14	5	5	33300000	24700000	19100000	16100000	34300000	1.00:0.51	57223	Bifunctional polynucleotide phosphatase/kinase OS=Mus musculus OX=10090 GN=Pnkp PE=1 SV=2
Q9CWJ9|PUR9_MOUSE	7.11	20	7	7	40600000	101000000	38100000	12100000	33900000	1.00:0.36	64217	Bifunctional purine biosynthesis protein PURH OS=Mus musculus OX=10090 GN=Atic PE=1 SV=2
Q8R016|BLMH_MOUSE	24.85	5	1	1	5720000	5370000	3750000	3490000	3230000	1.00:0.63	52511	Bleomycin hydrolase OS=Mus musculus OX=10090 GN=Blmh PE=1 SV=1
O35855|BCAT2_MOUSE	12.1	15	4	4	135000000	132000000	63700000	56300000	84900000	1.00:0.59	44127	Branched-chain-amino-acid aminotransferase mitochondrial OS=Mus musculus OX=10090 GN=Bcat2 PE=1 SV=2
Q6WVG3|KCD12_MOUSE	16.32	46	10	10	341000000	280000000	92000000	80000000	141000000	1.00:0.27	35892	BTB/POZ domain-containing protein KCTD12 OS=Mus musculus OX=10090 GN=Kctd12 PE=1 SV=1
P61022|CHP1_MOUSE	7.48	6	1	1	4000000	5580000	2830000	1540000	0	1.00:0.46	22432	Calcineurin B homologous protein 1 OS=Mus musculus OX=10090 GN=Chp1 PE=1 SV=2
Q8BH59|CMC1_MOUSE	5.25	31	17	14	94800000	165000000	90700000	65500000	108000000	1.00:0.53	74570	Calcium-binding mitochondrial carrier protein Aralar1 OS=Mus musculus OX=10090 GN=Slc25a12 PE=1 SV=1
P0DP26|CALM1_MOUSE	11.91	50	7	4	546000000	533000000	277000000	151000000	162000000	1.00:0.38	16838	Calmodulin-1 OS=Mus musculus OX=10090 GN=Calm1 PE=1 SV=1
P0DP27|CALM2_MOUSE	11.91	50	7	4	546000000	533000000	277000000	151000000	162000000	1.00:0.38	16838	Calmodulin-2 OS=Mus musculus OX=10090 GN=Calm2 PE=1 SV=1
P0DP28|CALM3_MOUSE	11.91	50	7	4	546000000	533000000	277000000	151000000	162000000	1.00:0.38	16838	Calmodulin-3 OS=Mus musculus OX=10090 GN=Calm3 PE=1 SV=1
Q08093|CNN2_MOUSE	9.89	23	6	5	200000000	290000000	46400000	110000000	154000000	1.00:0.41	33156	Calponin-2 OS=Mus musculus OX=10090 GN=Cnn2 PE=1 SV=1
P68181|KAPCB_MOUSE	6.65	6	2	1	26700000	23900000	21600000	2060000	9220000	1.00:0.43	40708	cAMP-dependent protein kinase catalytic subunit beta OS=Mus musculus OX=10090 GN=Prkacb PE=1 SV=2
Q9DBC7|KAP0_MOUSE	8.92	4	1	1	3430000	7740000	2210000	856000	1660000	1.00:0.28	43185	cAMP-dependent protein kinase type I-alpha regulatory subunit OS=Mus musculus OX=10090 GN=Prkar1a PE=1 SV=3
Q60737|CSK21_MOUSE	10.44	5	1	1	20100000	29500000	5210000	6010000	17500000	1.00:0.39	45134	Casein kinase II subunit alpha OS=Mus musculus OX=10090 GN=Csnk2a1 PE=1 SV=2
O08738|CASP6_MOUSE	26.46	8	2	2	10700000	11500000	6140000	5320000	5030000	1.00:0.59	31595	Caspase-6 OS=Mus musculus OX=10090 GN=Casp6 PE=1 SV=1
P24270|CATA_MOUSE	6.94	34	12	12	284000000	268000000	199000000	93500000	176000000	1.00:0.58	59795	Catalase OS=Mus musculus OX=10090 GN=Cat PE=1 SV=4
P26231|CTNA1_MOUSE	6	4	3	1	712000	1740000	341000	868000	339000	1.00:0.42	100106	Catenin alpha-1 OS=Mus musculus OX=10090 GN=Ctnna1 PE=1 SV=1
P18242|CATD_MOUSE	9.08	15	4	4	59700000	44700000	18700000	14300000	38200000	1.00:0.66	44954	Cathepsin D OS=Mus musculus OX=10090 GN=Ctsd PE=1 SV=1
P47774|CCR7_MOUSE	7.75	7	3	3	6190000	3340000	9030000	6030000	8890000	1.00:1.55	42856	C-C chemokine receptor type 7 OS=Mus musculus OX=10090 GN=Ccr7 PE=1 SV=2
O88324|CD83_MOUSE	5.27	13	1	1	2240000	7300000	971000	2960000	1110000	1.00:0.35	21313	CD83 antigen OS=Mus musculus OX=10090 GN=Cd83 PE=2 SV=1
Q91WS0|CISD1_MOUSE	7.17	32	3	3	76800000	58300000	50300000	37700000	10900000	1.00:0.52	12097	CDGSH iron-sulfur domain-containing protein 1 OS=Mus musculus OX=10090 GN=Cisd1 PE=1 SV=1
Q9CQB5|CISD2_MOUSE	10.58	47	6	6	314000000	257000000	211000000	131000000	174000000	1.00:0.61	15242	CDGSH iron-sulfur domain-containing protein 2 OS=Mus musculus OX=10090 GN=Cisd2 PE=1 SV=1
Q9D211|C2AIL_MOUSE	6.52	9	1	1	2290000	2660000	2320000	898000	1700000	1.00:0.66	13209	CDKN2AIP N-terminal-like protein OS=Mus musculus OX=10090 GN=Cdkn2aipnl PE=3 SV=1
Q8VDP6|CDIPT_MOUSE	13.45	16	3	3	39000000	45700000	17100000	11800000	5550000	1.00:0.30	23599	CDP-diacylglycerol--inositol 3-phosphatidyltransferase OS=Mus musculus OX=10090 GN=Cdipt PE=1 SV=1
P60766|CDC42_MOUSE	7.12	54	9	7	732000000	1300000000	551000000	521000000	665000000	1.00:0.52	21259	Cell division control protein 42 homolog OS=Mus musculus OX=10090 GN=Cdc42 PE=1 SV=2
P53996|CNBP_MOUSE	6.34	35	5	5	37500000	84000000	24400000	29200000	21500000	1.00:0.41	19592	Cellular nucleic acid-binding protein OS=Mus musculus OX=10090 GN=Cnbp PE=1 SV=2
P0C0A3|CHMP6_MOUSE	5.92	6	1	1	1440000	631000	1090000	2980000	2930000	1.00:2.26	23416	Charged multivesicular body protein 6 OS=Mus musculus OX=10090 GN=Chmp6 PE=1 SV=2
Q8BY89|CTL2_MOUSE	5.33	4	2	2	3680000	8270000	2160000	2460000	3190000	1.00:0.49	80110	Choline transporter-like protein 2 OS=Mus musculus OX=10090 GN=Slc44a2 PE=1 SV=2
Q9DCT6|BAP18_MOUSE	5.66	8	1	1	2730000	4490000	708000	2110000	0	1.00:0.39	17996	Chromatin complexes subunit BAP18 OS=Mus musculus OX=10090 GN=Bap18 PE=1 SV=1
P83917|CBX1_MOUSE	13.36	15	2	1	3010000	2520000	4050000	5150000	3790000	1.00:1.57	21418	Chromobox protein homolog 1 OS=Mus musculus OX=10090 GN=Cbx1 PE=1 SV=1
P23198|CBX3_MOUSE	6.37	16	3	2	25700000	25900000	18900000	8900000	1440000	1.00:0.37	20855	Chromobox protein homolog 3 OS=Mus musculus OX=10090 GN=Cbx3 PE=1 SV=2
Q9ESD6|CKLF7_MOUSE	11.13	13	1	1	13200000	7800000	5950000	3190000	2310000	1.00:0.36	18105	CKLF-like MARVEL transmembrane domain-containing protein 7 OS=Mus musculus OX=10090 GN=Cmtm7 PE=1 SV=1
Q68FD5|CLH1_MOUSE	10.3	21	27	27	201000000	290000000	117000000	93500000	198000000	1.00:0.51	191555	Clathrin heavy chain 1 OS=Mus musculus OX=10090 GN=Cltc PE=1 SV=3
O08585|CLCA_MOUSE	5.38	11	3	2	3660000	6000000	1750000	4440000	3160000	1.00:0.65	25604	Clathrin light chain A OS=Mus musculus OX=10090 GN=Clta PE=1 SV=2
Q9CQF3|CPSF5_MOUSE	9.49	26	4	4	39100000	47000000	21100000	19100000	37500000	1.00:0.59	26240	Cleavage and polyadenylation specificity factor subunit 5 OS=Mus musculus OX=10090 GN=Nudt21 PE=1 SV=1
Q9JIF7|COPB_MOUSE	10.87	3	2	2	5640000	9390000	1170000	1090000	1260000	1.00:0.23	107066	Coatomer subunit beta OS=Mus musculus OX=10090 GN=Copb1 PE=1 SV=1
Q5XJY5|COPD_MOUSE	5.98	11	5	5	37100000	110000000	22300000	22700000	25600000	1.00:0.27	57230	Coatomer subunit delta OS=Mus musculus OX=10090 GN=Arcn1 PE=1 SV=2
O89079|COPE_MOUSE	9.49	7	1	1	15400000	21900000	5290000	9020000	14000000	1.00:0.51	34567	Coatomer subunit epsilon OS=Mus musculus OX=10090 GN=Cope PE=1 SV=3
Q9QZE5|COPG1_MOUSE	5.66	2	1	1	2060000	1120000	3390000	2670000	2410000	1.00:1.77	97513	Coatomer subunit gamma-1 OS=Mus musculus OX=10090 GN=Copg1 PE=1 SV=1
P61924|COPZ1_MOUSE	11.01	27	4	4	34900000	61900000	22700000	22800000	9160000	1.00:0.37	20198	Coatomer subunit zeta-1 OS=Mus musculus OX=10090 GN=Copz1 PE=1 SV=1
P18760|COF1_MOUSE	7.15	66	18	15	3240000000	6580000000	2400000000	2570000000	1760000000	1.00:0.41	18560	Cofilin-1 OS=Mus musculus OX=10090 GN=Cfl1 PE=1 SV=3
Q8C3X2|CC90B_MOUSE	5.46	12	2	2	7210000	12400000	10800000	14400000	23300000	1.00:1.60	29597	Coiled-coil domain-containing protein 90B mitochondrial OS=Mus musculus OX=10090 GN=Ccdc90b PE=1 SV=1
Q9D1L0|CHCH2_MOUSE	8.08	24	2	2	32200000	60700000	12300000	13700000	12500000	1.00:0.28	15661	Coiled-coil-helix-coiled-coil-helix domain-containing protein 2 OS=Mus musculus OX=10090 GN=Chchd2 PE=2 SV=1
O88543|CSN3_MOUSE	16.83	4	2	2	12400000	16900000	3770000	4540000	6820000	1.00:0.38	47832	COP9 signalosome complex subunit 3 OS=Mus musculus OX=10090 GN=Cops3 PE=1 SV=3
O88544|CSN4_MOUSE	9.65	15	4	4	20700000	19800000	4450000	5600000	13600000	1.00:0.45	46285	COP9 signalosome complex subunit 4 OS=Mus musculus OX=10090 GN=Cops4 PE=1 SV=1
O88545|CSN6_MOUSE	9.18	5	1	1	6890000	6930000	4690000	3030000	5590000	1.00:0.64	35880	COP9 signalosome complex subunit 6 OS=Mus musculus OX=10090 GN=Cops6 PE=1 SV=1
P59108|CPNE2_MOUSE	6.41	4	2	1	28100000	20800000	21800000	2420000	10200000	1.00:0.47	61036	Copine-2 OS=Mus musculus OX=10090 GN=Cpne2 PE=1 SV=1
Q8BT60|CPNE3_MOUSE	10.95	12	6	4	76300000	96100000	44900000	38700000	61900000	1.00:0.62	59585	Copine-3 OS=Mus musculus OX=10090 GN=Cpne3 PE=1 SV=2
O89053|COR1A_MOUSE	19.24	47	20	20	3810000000	4250000000	2410000000	1700000000	2410000000	1.00:0.47	50989	Coronin-1A OS=Mus musculus OX=10090 GN=Coro1a PE=1 SV=5
Q9WUM3|COR1B_MOUSE	9.04	22	10	9	245000000	353000000	171000000	145000000	221000000	1.00:0.60	53912	Coronin-1B OS=Mus musculus OX=10090 GN=Coro1b PE=1 SV=1
Q4KML4|ABRAL_MOUSE	19.95	27	2	2	52600000	50700000	34400000	27700000	29800000	1.00:0.59	9030	Costars family protein ABRACL OS=Mus musculus OX=10090 GN=Abracl PE=1 SV=1
Q04447|KCRB_MOUSE	15.53	44	11	11	1240000000	1110000000	507000000	332000000	473000000	1.00:0.41	42713	Creatine kinase B-type OS=Mus musculus OX=10090 GN=Ckb PE=1 SV=1
P47941|CRKL_MOUSE	5.28	14	2	2	6100000	15000000	5130000	516000	8200000	1.00:0.61	33830	Crk-like protein OS=Mus musculus OX=10090 GN=Crkl PE=1 SV=2
O88712|CTBP1_MOUSE	6.84	4	2	2	11700000	21500000	7520000	5960000	11300000	1.00:0.50	47745	C-terminal-binding protein 1 OS=Mus musculus OX=10090 GN=Ctbp1 PE=1 SV=2
P17515|CXL10_MOUSE	5.67	12	1	1	17500000	11200000	8690000	8390000	8670000	1.00:0.60	10789	C-X-C motif chemokine 10 OS=Mus musculus OX=10090 GN=Cxcl10 PE=1 SV=1
Q62426|CYTB_MOUSE	8.93	33	2	2	99700000	65000000	41500000	38600000	30900000	1.00:0.53	11046	Cystatin-B OS=Mus musculus OX=10090 GN=Cstb PE=1 SV=1
P63254|CRIP1_MOUSE	5.02	9	1	1	30700000	16800000	14600000	16400000	10700000	1.00:0.59	8550	Cysteine-rich protein 1 OS=Mus musculus OX=10090 GN=Crip1 PE=1 SV=2
Q9CQ69|QCR8_MOUSE	6.32	46	6	6	202000000	148000000	173000000	140000000	82200000	1.00:0.67	9768	Cytochrome b-c1 complex subunit 8 OS=Mus musculus OX=10090 GN=Uqcrq PE=1 SV=3
Q8R1I1|QCR9_MOUSE	5.8	27	1	1	17500000	17300000	32900000	22300000	0	1.00:1.59	7446	Cytochrome b-c1 complex subunit 9 OS=Mus musculus OX=10090 GN=Uqcr10 PE=1 SV=1
P62897|CYC_MOUSE	7.95	65	10	8	640000000	465000000	280000000	330000000	188000000	1.00:0.53	11605	Cytochrome c somatic OS=Mus musculus OX=10090 GN=Cycs PE=1 SV=2
P56394|COX17_MOUSE	5.26	25	1	1	21900000	10900000	2630000	16400000	7730000	1.00:0.54	6784	Cytochrome c oxidase copper chaperone OS=Mus musculus OX=10090 GN=Cox17 PE=1 SV=2
P00405|COX2_MOUSE	17.93	23	4	4	638000000	656000000	427000000	280000000	180000000	1.00:0.18	25976	Cytochrome c oxidase subunit 2 OS=Mus musculus OX=10090 GN=Mtco2 PE=1 SV=1
P19783|COX41_MOUSE	17.11	46	8	8	1180000000	1010000000	901000000	731000000	615000000	1.00:0.64	19530	Cytochrome c oxidase subunit 4 isoform 1 mitochondrial OS=Mus musculus OX=10090 GN=Cox4i1 PE=1 SV=2
P12787|COX5A_MOUSE	7.04	27	5	5	465000000	277000000	427000000	324000000	678000000	1.00:1.65	16101	Cytochrome c oxidase subunit 5A mitochondrial OS=Mus musculus OX=10090 GN=Cox5a PE=1 SV=2
Q61387|COX7R_MOUSE	8.87	12	1	1	964000	1070000	1470000	1930000	0	1.00:1.67	12399	Cytochrome c oxidase subunit 7A-related protein mitochondrial OS=Mus musculus OX=10090 GN=Cox7a2l PE=1 SV=1
Q62425|NDUA4_MOUSE	7.76	45	4	4	180000000	133000000	87100000	86200000	89200000	1.00:0.57	9327	Cytochrome c oxidase subunit NDUFA4 OS=Mus musculus OX=10090 GN=Ndufa4 PE=1 SV=2
Q7TMB8|CYFP1_MOUSE	5.86	2	3	1	3860000	3360000	3200000	1160000	2840000	1.00:0.67	145241	DC Proteoime
Q91V12|BACH_MOUSE	21.32	6	2	2	143000000	114000000	42700000	31500000	46400000	1.00:0.31	42537	Cytosolic acyl coenzyme A thioester hydrolase OS=Mus musculus OX=10090 GN=Acot7 PE=1 SV=2
Q9D1A2|CNDP2_MOUSE	12.53	29	11	11	215000000	265000000	147000000	103000000	192000000	1.00:0.66	52767	Cytosolic non-specific dipeptidase OS=Mus musculus OX=10090 GN=Cndp2 PE=1 SV=1
Q61753|SERA_MOUSE	8.7	17	7	7	71900000	92400000	60700000	27100000	60500000	1.00:0.50	56586	D-3-phosphoglycerate dehydrogenase OS=Mus musculus OX=10090 GN=Phgdh PE=1 SV=3
Q9QZ73|DCNL1_MOUSE	7.72	9	2	2	12700000	10200000	3330000	5110000	10700000	1.00:0.56	30097	DCN1-like protein 1 OS=Mus musculus OX=10090 GN=Dcun1d1 PE=2 SV=1
O35215|DOPD_MOUSE	7.57	69	6	6	197000000	110000000	73500000	73500000	53600000	1.00:0.52	13077	D-dopachrome decarboxylase OS=Mus musculus OX=10090 GN=Ddt PE=1 SV=3
P32233|DRG1_MOUSE	13.66	4	1	1	11800000	17400000	745000	1560000	4450000	1.00:0.15	40512	Developmentally-regulated GTP-binding protein 1 OS=Mus musculus OX=10090 GN=Drg1 PE=1 SV=1
P00375|DYR_MOUSE	5.11	9	1	1	16000000	17300000	9040000	12300000	231000	1.00:0.60	21606	Dihydrofolate reductase OS=Mus musculus OX=10090 GN=Dhfr PE=1 SV=3
O08749|DLDH_MOUSE	17.98	40	14	14	608000000	686000000	473000000	312000000	539000000	1.00:0.45	54272	Dihydrolipoyl dehydrogenase mitochondrial OS=Mus musculus OX=10090 GN=Dld PE=1 SV=2
O08553|DPYL2_MOUSE	9.58	29	12	9	115000000	167000000	48600000	76300000	80800000	1.00:0.57	62278	Dihydropyrimidinase-related protein 2 OS=Mus musculus OX=10090 GN=Dpysl2 PE=1 SV=2
P97821|CATC_MOUSE	9.88	11	4	4	198000000	179000000	127000000	127000000	72500000	1.00:0.59	52376	Dipeptidyl peptidase 1 OS=Mus musculus OX=10090 GN=Ctsc PE=1 SV=1
P28352|APEX1_MOUSE	12.97	24	5	5	125000000	82100000	29700000	27400000	35900000	1.00:0.19	35490	DNA-(apurinic or apyrimidinic site) lyase OS=Mus musculus OX=10090 GN=Apex1 PE=1 SV=2
Q923G2|RPAB3_MOUSE	10.58	9	1	1	3180000	3100000	1460000	833000	290000	1.00:0.27	17143	DNA-directed RNA polymerases I II and III subunit RPABC3 OS=Mus musculus OX=10090 GN=Polr2h PE=1 SV=3
Q9QYJ0|DNJA2_MOUSE	5.61	3	1	1	2770000	6480000	1810000	625000	4160000	1.00:0.48	45746	DnaJ homolog subfamily A member 2 OS=Mus musculus OX=10090 GN=Dnaja2 PE=1 SV=1
Q9QYJ3|DNJB1_MOUSE	10.34	11	3	3	12300000	17700000	6600000	5510000	7300000	1.00:0.50	38167	DnaJ homolog subfamily B member 1 OS=Mus musculus OX=10090 GN=Dnajb1 PE=1 SV=3
Q99KV1|DJB11_MOUSE	15.66	13	3	3	74700000	80400000	33100000	28000000	16900000	1.00:0.38	40555	DnaJ homolog subfamily B member 11 OS=Mus musculus OX=10090 GN=Dnajb11 PE=1 SV=1
Q91YW3|DNJC3_MOUSE	23.68	6	2	2	16500000	13900000	5350000	3690000	5200000	1.00:0.31	57464	DnaJ homolog subfamily C member 3 OS=Mus musculus OX=10090 GN=Dnajc3 PE=1 SV=1
Q9QYI3|DNJC7_MOUSE	7.22	8	3	3	7200000	10700000	5010000	1420000	6480000	1.00:0.44	56476	DnaJ homolog subfamily C member 7 OS=Mus musculus OX=10090 GN=Dnajc7 PE=1 SV=2
O54734|OST48_MOUSE	16.38	25	10	10	370000000	341000000	166000000	155000000	257000000	1.00:0.55	49028	Dolichyl-diphosphooligosaccharide--protein glycosyltransferase 48 kDa subunit OS=Mus musculus OX=10090 GN=Ddost PE=1 SV=2
Q62418|DBNL_MOUSE	10.13	17	6	6	104000000	147000000	23300000	71300000	72800000	1.00:0.43	48700	Drebrin-like protein OS=Mus musculus OX=10090 GN=Dbnl PE=1 SV=2
P31938|MP2K1_MOUSE	13.27	18	6	4	39400000	41200000	17800000	9250000	13900000	1.00:0.44	43474	Dual specificity mitogen-activated protein kinase kinase 1 OS=Mus musculus OX=10090 GN=Map2k1 PE=1 SV=2
Q99KJ8|DCTN2_MOUSE	11.42	9	2	2	36000000	53400000	5860000	6680000	25200000	1.00:0.28	44117	Dynactin subunit 2 OS=Mus musculus OX=10090 GN=Dctn2 PE=1 SV=3
Q8K1M6|DNM1L_MOUSE	7.29	5	2	2	3460000	4220000	105000	1480000	1700000	1.00:0.47	82658	Dynamin-1-like protein OS=Mus musculus OX=10090 GN=Dnm1l PE=1 SV=2
P62627|DLRB1_MOUSE	15.49	12	1	1	16100000	14000000	4960000	5620000	8900000	1.00:0.43	10990	Dynein light chain roadblock-type 1 OS=Mus musculus OX=10090 GN=Dynlrb1 PE=1 SV=3
P62878|RBX1_MOUSE	10.24	7	1	1	4200000	2040000	970000	1330000	378000	1.00:0.29	12274	E3 ubiquitin-protein ligase RBX1 OS=Mus musculus OX=10090 GN=Rbx1 PE=1 SV=1
Q9WVK4|EHD1_MOUSE	9.45	24	9	7	76400000	206000000	33000000	20700000	82500000	1.00:0.26	60603	EH domain-containing protein 1 OS=Mus musculus OX=10090 GN=Ehd1 PE=1 SV=1
Q9EQP2|EHD4_MOUSE	5.04	7	3	2	2190000	6810000	580000	0	2300000	1.00:0.41	61481	EH domain-containing protein 4 OS=Mus musculus OX=10090 GN=Ehd4 PE=1 SV=1
P70372|ELAV1_MOUSE	12.76	25	6	6	101000000	161000000	48200000	43000000	79500000	1.00:0.45	36169	ELAV-like protein 1 OS=Mus musculus OX=10090 GN=Elavl1 PE=1 SV=2
Q99LC5|ETFA_MOUSE	7.23	57	14	14	249000000	311000000	178000000	237000000	263000000	1.00:0.65	35009	Electron transfer flavoprotein subunit alpha mitochondrial OS=Mus musculus OX=10090 GN=Etfa PE=1 SV=2
P10126|EF1A1_MOUSE	16.57	51	20	12	3240000000	3110000000	1210000000	921000000	2370000000	1.00:0.16	50114	Elongation factor 1-alpha 1 OS=Mus musculus OX=10090 GN=Eef1a1 PE=1 SV=3
Q8BFR5|EFTU_MOUSE	6.47	12	4	4	40000000	120000000	28800000	7900000	50400000	1.00:0.39	49508	Elongation factor Tu mitochondrial OS=Mus musculus OX=10090 GN=Tufm PE=1 SV=1
P62869|ELOB_MOUSE	16.45	23	3	3	23700000	19800000	9180000	13100000	12700000	1.00:0.54	13170	Elongin-B OS=Mus musculus OX=10090 GN=Elob PE=1 SV=1
P83940|ELOC_MOUSE	10.23	17	2	2	12000000	7880000	4210000	3600000	5910000	1.00:0.46	12473	Elongin-C OS=Mus musculus OX=10090 GN=Eloc PE=1 SV=1
Q9JK48|SHLB1_MOUSE	23.22	9	3	3	21800000	25000000	9580000	9130000	11800000	1.00:0.44	40855	Endophilin-B1 OS=Mus musculus OX=10090 GN=Sh3glb1 PE=1 SV=1
Q3UVK0|ERMP1_MOUSE	9.79	5	4	4	9480000	13000000	6550000	5570000	6800000	1.00:0.60	100148	Endoplasmic reticulum metallopeptidase 1 OS=Mus musculus OX=10090 GN=Ermp1 PE=1 SV=2
Q9D1Q6|ERP44_MOUSE	13.03	17	4	4	181000000	139000000	99200000	71200000	65400000	1.00:0.44	46853	Endoplasmic reticulum resident protein 44 OS=Mus musculus OX=10090 GN=Erp44 PE=1 SV=1
P08113|ENPL_MOUSE	9.83	52	45	41	1250000000	983000000	1620000000	1150000000	1150000000	1.00:1.68	92476	Endoplasmin OS=Mus musculus OX=10090 GN=Hsp90b1 PE=1 SV=2
Q925F2|ESAM_MOUSE	6.64	3	1	1	2300000	2390000	694000	820000	2550000	1.00:0.58	41810	Endothelial cell-selective adhesion molecule OS=Mus musculus OX=10090 GN=Esam PE=1 SV=1
Q03146|DDR1_MOUSE	9.52	1	1	1	1230000	1180000	1400000	2510000	2700000	1.00:1.83	101161	Epithelial discoidin domain-containing receptor 1 OS=Mus musculus OX=10090 GN=Ddr1 PE=2 SV=2
Q99KI3|EMC3_MOUSE	13.45	5	1	1	3490000	2610000	5340000	5670000	9500000	1.00:2.24	29980	ER membrane protein complex subunit 3 OS=Mus musculus OX=10090 GN=Emc3 PE=1 SV=3
Q91X78|ERLN1_MOUSE	11.47	19	5	2	13400000	10500000	3900000	2380000	0	1.00:0.36	38937	Erlin-1 OS=Mus musculus OX=10090 GN=Erlin1 PE=1 SV=1
Q8BFZ9|ERLN2_MOUSE	6.26	27	7	4	33700000	59700000	15300000	19600000	22600000	1.00:0.44	37873	Erlin-2 OS=Mus musculus OX=10090 GN=Erlin2 PE=1 SV=1
Q8R2E9|ERO1B_MOUSE	12.28	5	2	2	20900000	15100000	14000000	11400000	10600000	1.00:0.45	53518	ERO1-like protein beta OS=Mus musculus OX=10090 GN=Ero1b PE=1 SV=1
P60843|IF4A1_MOUSE	13.88	35	12	5	160000000	199000000	96300000	62400000	134000000	1.00:0.50	46154	Eukaryotic initiation factor 4A-I OS=Mus musculus OX=10090 GN=Eif4a1 PE=1 SV=1
Q91VC3|IF4A3_MOUSE	10.96	16	5	4	29500000	43600000	9900000	7010000	25500000	1.00:0.38	46840	Eukaryotic initiation factor 4A-III OS=Mus musculus OX=10090 GN=Eif4a3 PE=1 SV=3
Q8R050|ERF3A_MOUSE	7.6	2	1	1	1630000	2910000	1350000	1350000	627000	1.00:0.49	68626	Eukaryotic peptide chain release factor GTP-binding subunit ERF3A OS=Mus musculus OX=10090 GN=Gspt1 PE=1 SV=2
Q8BWY3|ERF1_MOUSE	9.38	8	3	3	36100000	37600000	22600000	15500000	30300000	1.00:0.62	49031	Eukaryotic peptide chain release factor subunit 1 OS=Mus musculus OX=10090 GN=Etf1 PE=1 SV=4
P48024|EIF1_MOUSE	5.59	35	2	2	32400000	16600000	17900000	14200000	1690000	1.00:0.58	12747	Eukaryotic translation initiation factor 1 OS=Mus musculus OX=10090 GN=Eif1 PE=1 SV=2
Q9Z0N1|IF2G_MOUSE	7.23	32	10	10	94400000	129000000	46600000	52600000	114000000	1.00:0.57	51066	Eukaryotic translation initiation factor 2 subunit 3 X-linked OS=Mus musculus OX=10090 GN=Eif2s3x PE=1 SV=2
P60229|EIF3E_MOUSE	5.79	9	3	3	13600000	26700000	2540000	6150000	22300000	1.00:0.66	52221	Eukaryotic translation initiation factor 3 subunit E OS=Mus musculus OX=10090 GN=Eif3e PE=1 SV=1
Q9DCH4|EIF3F_MOUSE	6.73	13	3	3	11000000	30000000	951000	7750000	10800000	1.00:0.38	37984	Eukaryotic translation initiation factor 3 subunit F OS=Mus musculus OX=10090 GN=Eif3f PE=1 SV=2
Q91WK2|EIF3H_MOUSE	19.81	8	2	2	17400000	14000000	4230000	6960000	5640000	1.00:0.36	39832	Eukaryotic translation initiation factor 3 subunit H OS=Mus musculus OX=10090 GN=Eif3h PE=1 SV=1
P63242|IF5A1_MOUSE	11.67	55	9	9	272000000	373000000	185000000	158000000	72000000	1.00:0.48	16832	Eukaryotic translation initiation factor 5A-1 OS=Mus musculus OX=10090 GN=Eif5a PE=1 SV=2
O55135|IF6_MOUSE	19.09	27	4	4	81200000	88100000	46800000	59000000	56500000	1.00:0.62	26511	Eukaryotic translation initiation factor 6 OS=Mus musculus OX=10090 GN=Eif6 PE=1 SV=2
Q6P5F9|XPO1_MOUSE	5.93	2	2	2	4260000	1830000	2790000	423000	1010000	1.00:0.63	123093	Exportin-1 OS=Mus musculus OX=10090 GN=Xpo1 PE=1 SV=1
Q3U7R1|ESYT1_MOUSE	11.64	7	7	7	53400000	91400000	42100000	26300000	26100000	1.00:0.30	121553	Extended synaptotagmin-1 OS=Mus musculus OX=10090 GN=Esyt1 PE=1 SV=2
P47754|CAZA2_MOUSE	8.06	72	13	10	569000000	719000000	281000000	556000000	331000000	1.00:0.61	32967	F-actin-capping protein subunit alpha-2 OS=Mus musculus OX=10090 GN=Capza2 PE=1 SV=3
Q3U0V1|FUBP2_MOUSE	8.19	12	7	7	52600000	109000000	7580000	34200000	48900000	1.00:0.40	76776	Far upstream element-binding protein 2 OS=Mus musculus OX=10090 GN=Khsrp PE=1 SV=2
Q920E5|FPPS_MOUSE	16.91	13	3	3	74900000	61000000	15900000	14700000	17100000	1.00:0.24	40582	Farnesyl pyrophosphate synthase OS=Mus musculus OX=10090 GN=Fdps PE=1 SV=1
Q61553|FSCN1_MOUSE	13.73	47	22	22	2580000000	2580000000	1270000000	1270000000	1760000000	1.00:0.62	54508	Fascin OS=Mus musculus OX=10090 GN=Fscn1 PE=1 SV=4
Q05816|FABP5_MOUSE	11.01	33	7	7	143000000	98300000	57000000	52800000	15300000	1.00:0.36	15137	Fatty acid-binding protein 5 OS=Mus musculus OX=10090 GN=Fabp5 PE=1 SV=3
P47740|AL3A2_MOUSE	9.34	10	4	4	34900000	62500000	21600000	12300000	30400000	1.00:0.44	53971	Fatty aldehyde dehydrogenase OS=Mus musculus OX=10090 GN=Aldh3a2 PE=1 SV=2
G3X9C2|FBX50_MOUSE	9.45	4	1	1	1170000	2350000	345000	329000	1110000	1.00:0.34	30408	F-box only protein 50 OS=Mus musculus OX=10090 GN=Nccrp1 PE=1 SV=2
Q920A9|FCRLA_MOUSE	6	3	1	1	2230000	3830000	573000	0	1670000	1.00:0.37	38348	Fc receptor-like A OS=Mus musculus OX=10090 GN=Fcrla PE=1 SV=1
P29391|FRIL1_MOUSE	11.4	63	12	12	1910000000	2880000000	1740000000	1580000000	1020000000	1.00:0.58	20802	Ferritin light chain 1 OS=Mus musculus OX=10090 GN=Ftl1 PE=1 SV=2
Q8BTM8|FLNA_MOUSE	8.74	3	5	5	8240000	22800000	1370000	3480000	5610000	1.00:0.38	281219	Filamin-A OS=Mus musculus OX=10090 GN=Flna PE=1 SV=5
P39749|FEN1_MOUSE	17.11	3	1	1	22400000	26300000	8010000	6100000	11700000	1.00:0.35	42315	Flap endonuclease 1 OS=Mus musculus OX=10090 GN=Fen1 PE=1 SV=1
O08917|FLOT1_MOUSE	6.24	3	1	1	2510000	5180000	1650000	1240000	2230000	1.00:0.44	47513	Flotillin-1 OS=Mus musculus OX=10090 GN=Flot1 PE=1 SV=1
Q8R0F3|SUMF1_MOUSE	6.23	4	1	1	4930000	4850000	3370000	876000	3790000	1.00:0.55	40659	Formylglycine-generating enzyme OS=Mus musculus OX=10090 GN=Sumf1 PE=1 SV=2
P05064|ALDOA_MOUSE	12.68	53	18	16	876000000	726000000	483000000	362000000	721000000	1.00:0.44	39356	Fructose-bisphosphate aldolase A OS=Mus musculus OX=10090 GN=Aldoa PE=1 SV=2
P97807|FUMH_MOUSE	10.62	40	14	14	966000000	964000000	703000000	323000000	845000000	1.00:0.52	54357	Fumarate hydratase mitochondrial OS=Mus musculus OX=10090 GN=Fh PE=1 SV=3
Q9D6K8|FUND2_MOUSE	7.59	7	1	1	5580000	3820000	2420000	2700000	0	1.00:0.55	16564	FUN14 domain-containing protein 2 OS=Mus musculus OX=10090 GN=Fundc2 PE=1 SV=1
P16045|LEG1_MOUSE	7.5	47	6	6	397000000	277000000	200000000	212000000	136000000	1.00:0.60	14866	Galectin-1 OS=Mus musculus OX=10090 GN=Lgals1 PE=1 SV=3
P60521|GBRL2_MOUSE	8.3	30	4	4	35000000	23100000	15700000	18700000	7260000	1.00:0.55	13667	Gamma-aminobutyric acid receptor-associated protein-like 2 OS=Mus musculus OX=10090 GN=Gabarapl2 PE=1 SV=1
Q9CWZ7|SNAG_MOUSE	5.62	10	2	2	2490000	4180000	4330000	0	6610000	1.00:1.64	34732	Gamma-soluble NSF attachment protein OS=Mus musculus OX=10090 GN=Napg PE=1 SV=1
Q60648|SAP3_MOUSE	7.14	26	5	5	222000000	334000000	193000000	206000000	156000000	1.00:0.61	20824	Ganglioside GM2 activator OS=Mus musculus OX=10090 GN=Gm2a PE=1 SV=2
O88958|GNPI1_MOUSE	6.27	12	3	2	2920000	3940000	7910000	19400000	3260000	1.00:3.09	32549	Glucosamine-6-phosphate isomerase 1 OS=Mus musculus OX=10090 GN=Gnpda1 PE=1 SV=3
Q9WU81|G6PT3_MOUSE	5.37	3	1	1	662000	2000000	762000	715000	77600	1.00:0.39	55073	Glucose-6-phosphate exchanger SLC37A2 OS=Mus musculus OX=10090 GN=Slc37a2 PE=1 SV=1
P06745|G6PI_MOUSE	12.23	32	13	13	838000000	658000000	325000000	299000000	503000000	1.00:0.51	62767	Glucose-6-phosphate isomerase OS=Mus musculus OX=10090 GN=Gpi PE=1 SV=4
Q9QUH0|GLRX1_MOUSE	10.94	10	1	1	59800000	40900000	25900000	19000000	18700000	1.00:0.42	11871	Glutaredoxin-1 OS=Mus musculus OX=10090 GN=Glrx PE=1 SV=3
Q9CQM9|GLRX3_MOUSE	6.43	7	2	2	45400000	24900000	27400000	14400000	14300000	1.00:0.38	37778	Glutaredoxin-3 OS=Mus musculus OX=10090 GN=Glrx3 PE=1 SV=1
Q80Y14|GLRX5_MOUSE	12	9	1	1	5060000	3950000	2680000	2970000	1630000	1.00:0.54	16292	Glutaredoxin-related protein 5 mitochondrial OS=Mus musculus OX=10090 GN=Glrx5 PE=1 SV=2
P11352|GPX1_MOUSE	12.34	70	10	10	909000000	870000000	432000000	448000000	207000000	1.00:0.34	22329	Glutathione peroxidase 1 OS=Mus musculus OX=10090 GN=Gpx1 PE=1 SV=2
Q9D964|GATM_MOUSE	12.03	10	3	3	73400000	55400000	39000000	13900000	13600000	1.00:0.37	48297	Glycine amidinotransferase mitochondrial OS=Mus musculus OX=10090 GN=Gatm PE=1 SV=1
Q9CZD3|GARS_MOUSE	10.53	5	2	2	4980000	3550000	2900000	1770000	2230000	1.00:0.54	81878	Glycine--tRNA ligase OS=Mus musculus OX=10090 GN=Gars PE=1 SV=1
Q78HU7|GLPC_MOUSE	5.49	27	1	1	3320000	8690000	3140000	0	966000	1.00:0.34	10329	Glycophorin-C OS=Mus musculus OX=10090 GN=Gypc PE=1 SV=2
O70310|NMT1_MOUSE	10.44	10	4	2	6380000	8540000	649000	2900000	2810000	1.00:0.35	56888	Glycylpeptide N-tetradecanoyltransferase 1 OS=Mus musculus OX=10090 GN=Nmt1 PE=1 SV=1
Q9CRA5|GOLP3_MOUSE	10.6	9	2	1	4030000	4640000	1680000	2190000	3440000	1.00:0.56	33752	Golgi phosphoprotein 3 OS=Mus musculus OX=10090 GN=Golph3 PE=1 SV=1
Q9CYL5|GAPR1_MOUSE	6.27	37	4	4	168000000	265000000	149000000	148000000	93100000	1.00:0.61	17090	Golgi-associated plant pathogenesis-related protein 1 OS=Mus musculus OX=10090 GN=Glipr2 PE=1 SV=3
Q8VC88|GRAN_MOUSE	12.76	30	5	5	94700000	87000000	51500000	63900000	38200000	1.00:0.57	24663	Grancalcin OS=Mus musculus OX=10090 GN=Gca PE=1 SV=1
P28798|GRN_MOUSE	15.91	4	2	2	143000000	114000000	33000000	30100000	16900000	1.00:0.16	63458	Granulins OS=Mus musculus OX=10090 GN=Grn PE=1 SV=2
Q60631|GRB2_MOUSE	6.75	51	9	9	201000000	262000000	211000000	265000000	440000000	1.00:1.67	25238	Growth factor receptor-bound protein 2 OS=Mus musculus OX=10090 GN=Grb2 PE=1 SV=1
Q9CXP8|GBG10_MOUSE	6.42	53	2	2	13500000	12800000	8940000	6590000	838000	1.00:0.42	7229	Guanine nucleotide-binding protein G(I)/G(S)/G(O) subunit gamma-10 OS=Mus musculus OX=10090 GN=Gng10 PE=3 SV=1
Q9DAS9|GBG12_MOUSE	15.73	15	1	1	6360000	5440000	3830000	3220000	3200000	1.00:0.58	7997	Guanine nucleotide-binding protein G(I)/G(S)/G(O) subunit gamma-12 OS=Mus musculus OX=10090 GN=Gng12 PE=1 SV=3
Q9DC51|GNAI3_MOUSE	20.36	29	9	4	46900000	55900000	18900000	25600000	16600000	1.00:0.42	40538	Guanine nucleotide-binding protein G(k) subunit alpha OS=Mus musculus OX=10090 GN=Gnai3 PE=1 SV=3
P01901|HA1B_MOUSE	12.94	39	11	3	186000000	151000000	111000000	70800000	106000000	1.00:0.59	41302	H-2 class II histocompatibility antigen alpha chain OS=Mus musculus OX=10090 GN=H2-K1 PE=1 SV=1
P14429|HA17_MOUSE	18.29	18	6	1	18800000	14300000	1010000	641000	0	1.00:0.05	37924	H-2 class II histocompatibility antigen beta chain OS=Mus musculus OX=10090 GN=H2-Q7 PE=1 SV=1
Q61696|HS71A_MOUSE	9.71	28	16	1	3430000	5540000	1750000	1430000	2270000	1.00:0.41	70079	Heat shock 70 kDa protein 1A OS=Mus musculus OX=10090 GN=Hspa1a PE=1 SV=2
P16627|HS71L_MOUSE	8.45	22	13	1	13100000	20900000	0	9690000	6140000	1.00:0.47	70637	Heat shock 70 kDa protein 1-like OS=Mus musculus OX=10090 GN=Hspa1l PE=1 SV=4
Q61316|HSP74_MOUSE	8.23	20	15	14	67800000	84800000	51900000	31400000	71100000	1.00:0.45	94133	Heat shock 70 kDa protein 4 OS=Mus musculus OX=10090 GN=Hspa4 PE=1 SV=1
P63017|HSP7C_MOUSE	5.32	55	38	23	1470000000	2690000000	1150000000	1170000000	1300000000	1.00:0.55	70871	Heat shock cognate 71 kDa protein OS=Mus musculus OX=10090 GN=Hspa8 PE=1 SV=1
P11499|HS90B_MOUSE	17.67	49	46	29	1280000000	1630000000	808000000	686000000	659000000	1.00:0.52	83281	Heat shock protein HSP 90-beta OS=Mus musculus OX=10090 GN=Hsp90ab1 PE=1 SV=3
P49710|HCLS1_MOUSE	9.74	7	3	3	42600000	71600000	15700000	25300000	28900000	1.00:0.42	54240	Hematopoietic lineage cell-specific protein OS=Mus musculus OX=10090 GN=Hcls1 PE=1 SV=2
P01942|HBA_MOUSE	6.9	65	10	10	4520000000	4670000000	3290000000	2500000000	1950000000	1.00:0.52	15085	Hemoglobin subunit alpha OS=Mus musculus OX=10090 GN=Hba PE=1 SV=2
P02088|HBB1_MOUSE	12.1	60	11	5	4170000000	2880000000	1880000000	1660000000	809000000	1.00:0.37	15840	Hemoglobin subunit beta-1 OS=Mus musculus OX=10090 GN=Hbb-b1 PE=1 SV=2
Q99020|ROAA_MOUSE	13.71	20	5	5	179000000	181000000	93800000	105000000	136000000	1.00:0.57	30831	Heterogeneous nuclear ribonucleoprotein A/B OS=Mus musculus OX=10090 GN=Hnrnpab PE=1 SV=1
Q9CX86|ROA0_MOUSE	8.77	12	2	2	27300000	13000000	7950000	7260000	1070000	1.00:0.27	30530	Heterogeneous nuclear ribonucleoprotein A0 OS=Mus musculus OX=10090 GN=Hnrnpa0 PE=1 SV=1
P49312|ROA1_MOUSE	6.42	39	11	9	182000000	277000000	94100000	100000000	205000000	1.00:0.63	34196	Heterogeneous nuclear ribonucleoprotein A1 OS=Mus musculus OX=10090 GN=Hnrnpa1 PE=1 SV=2
Q8BG05|ROA3_MOUSE	10.81	25	9	7	289000000	400000000	121000000	198000000	199000000	1.00:0.47	39652	Heterogeneous nuclear ribonucleoprotein A3 OS=Mus musculus OX=10090 GN=Hnrnpa3 PE=1 SV=1
Q60668|HNRPD_MOUSE	15.65	22	7	6	322000000	369000000	185000000	167000000	248000000	1.00:0.58	38354	Heterogeneous nuclear ribonucleoprotein D0 OS=Mus musculus OX=10090 GN=Hnrnpd PE=1 SV=2
Q9Z2X1|HNRPF_MOUSE	10.86	18	6	4	165000000	195000000	42100000	37600000	106000000	1.00:0.36	45730	Heterogeneous nuclear ribonucleoprotein F OS=Mus musculus OX=10090 GN=Hnrnpf PE=1 SV=3
P61979|HNRPK_MOUSE	15.41	43	16	16	1260000000	1910000000	223000000	509000000	641000000	1.00:0.25	50976	Heterogeneous nuclear ribonucleoprotein K OS=Mus musculus OX=10090 GN=Hnrnpk PE=1 SV=1
Q9D0E1|HNRPM_MOUSE	10.83	2	2	2	14800000	6820000	5050000	1380000	736000	1.00:0.22	77649	Heterogeneous nuclear ribonucleoprotein M OS=Mus musculus OX=10090 GN=Hnrnpm PE=1 SV=3
Q7TMK9|HNRPQ_MOUSE	7.39	4	3	3	15300000	33800000	10900000	6270000	10200000	1.00:0.34	69633	Heterogeneous nuclear ribonucleoprotein Q OS=Mus musculus OX=10090 GN=Syncrip PE=1 SV=2
Q8VEK3|HNRPU_MOUSE	10.3	20	13	13	162000000	232000000	57900000	66700000	130000000	1.00:0.40	87918	Heterogeneous nuclear ribonucleoprotein U OS=Mus musculus OX=10090 GN=Hnrnpu PE=1 SV=1
Q9Z204|HNRPC_MOUSE	16.17	13	4	4	57000000	84700000	14300000	16500000	25900000	1.00:0.28	34385	Heterogeneous nuclear ribonucleoproteins C1/C2 OS=Mus musculus OX=10090 GN=Hnrnpc PE=1 SV=1
Q9D0S9|HINT2_MOUSE	14.14	17	2	2	6890000	7940000	5280000	3210000	3960000	1.00:0.60	17320	Histidine triad nucleotide-binding protein 2 mitochondrial OS=Mus musculus OX=10090 GN=Hint2 PE=1 SV=1
Q8BY71|HAT1_MOUSE	11.17	14	4	4	18700000	29500000	9050000	3820000	15200000	1.00:0.47	49278	Histone acetyltransferase type B catalytic subunit OS=Mus musculus OX=10090 GN=Hat1 PE=1 SV=1
Q8CGP7|H2A1K_MOUSE	8.09	35	5	1	18200000	33800000	13500000	3610000	14200000	1.00:0.40	14150	Histone H2A type 1-K OS=Mus musculus OX=10090 GN=Hist1h2ak PE=1 SV=3
Q3THW5|H2AV_MOUSE	6.11	23	3	1	176000000	63200000	62200000	59900000	9220000	1.00:0.34	13509	Histone H2A.V OS=Mus musculus OX=10090 GN=H2afv PE=1 SV=3
P0C0S6|H2AZ_MOUSE	6.11	23	3	1	176000000	63200000	62200000	59900000	9220000	1.00:0.34	13553	Histone H2A.Z OS=Mus musculus OX=10090 GN=H2afz PE=1 SV=2
P27661|H2AX_MOUSE	14.54	32	5	1	24000000	39400000	4780000	6230000	13000000	1.00:0.25	15143	Histone H2AX OS=Mus musculus OX=10090 GN=H2afx PE=1 SV=2
P54310|LIPS_MOUSE	11.05	2	1	1	2290000	7200000	185000	420000	753000	1.00:0.10	83348	Hormone-sensitive lipase OS=Mus musculus OX=10090 GN=Lipe PE=1 SV=2
Q8R3U1|PA216_MOUSE	8.3	22	3	3	46900000	31300000	24000000	16800000	22600000	1.00:0.58	17872	HRAS-like suppressor 3 OS=Mus musculus OX=10090 GN=Pla2g16 PE=1 SV=2
Q99L47|F10A1_MOUSE	9.37	10	4	4	62900000	82600000	37200000	37600000	47800000	1.00:0.57	41656	Hsc70-interacting protein OS=Mus musculus OX=10090 GN=St13 PE=1 SV=1
Q61081|CDC37_MOUSE	10.07	7	2	2	36600000	60300000	24800000	15700000	15500000	1.00:0.41	44593	Hsp90 co-chaperone Cdc37 OS=Mus musculus OX=10090 GN=Cdc37 PE=1 SV=1
Q2TPA8|HSDL2_MOUSE	5.1	3	1	1	1350000	1790000	593000	94400	1940000	1.00:0.56	54208	Hydroxysteroid dehydrogenase-like protein 2 OS=Mus musculus OX=10090 GN=Hsdl2 PE=1 SV=1
P00493|HPRT_MOUSE	16.21	50	8	8	292000000	268000000	150000000	178000000	204000000	1.00:0.58	24570	Hypoxanthine-guanine phosphoribosyltransferase OS=Mus musculus OX=10090 GN=Hprt1 PE=1 SV=3
Q61559|FCGRN_MOUSE	9.67	3	1	1	1120000	987000	1960000	0	2800000	1.00:2.25	40093	IgG receptor FcRn large subunit p51 OS=Mus musculus OX=10090 GN=Fcgrt PE=1 SV=1
Q9CR20|IR3IP_MOUSE	18.9	24	1	1	58200000	38100000	2010000	3280000	0	1.00:0.05	9017	Immediate early response 3-interacting protein 1 OS=Mus musculus OX=10090 GN=Ier3ip1 PE=3 SV=1
O35343|IMA3_MOUSE	8.01	12	3	3	25000000	44300000	5780000	18600000	20800000	1.00:0.43	57923	Importin subunit alpha-3 OS=Mus musculus OX=10090 GN=Kpna4 PE=1 SV=1
P28776|I23O1_MOUSE	13.09	3	1	1	6190000	6650000	3910000	3240000	4930000	1.00:0.63	45641	Indoleamine 2 3-dioxygenase 1 OS=Mus musculus OX=10090 GN=Ido1 PE=1 SV=1
Q6PCM2|INT6_MOUSE	7.4	1	1	1	1960000	4100000	12000000	4290000	6670000	1.00:2.53	99661	Integrator complex subunit 6 OS=Mus musculus OX=10090 GN=Ints6 PE=1 SV=1
Q61704|ITIH3_MOUSE	7.73	1	1	1	1990000	2680000	1920000	397000	971000	1.00:0.47	99358	Inter-alpha-trypsin inhibitor heavy chain H3 OS=Mus musculus OX=10090 GN=Itih3 PE=1 SV=3
P56477|IRF5_MOUSE	12.79	12	5	5	47900000	42600000	9930000	21000000	16600000	1.00:0.39	56005	Interferon regulatory factor 5 OS=Mus musculus OX=10090 GN=Irf5 PE=1 SV=1
P23611|IRF8_MOUSE	9.06	6	2	2	9370000	15000000	929000	574000	7960000	1.00:0.39	48237	Interferon regulatory factor 8 OS=Mus musculus OX=10090 GN=Irf8 PE=1 SV=1
Q8CGE8|IFI5A_MOUSE	13.58	28	9	2	18000000	13700000	3480000	8730000	3640000	1.00:0.33	45176	Interferon-activable protein 205-A OS=Mus musculus OX=10090 GN=Ifi205a PE=2 SV=1
P0DOV1|IFI5B_MOUSE	10.27	37	11	2	38500000	48900000	3190000	10800000	20300000	1.00:0.34	46977	Interferon-activable protein 205-B OS=Mus musculus OX=10090 GN=Mnda PE=1 SV=1
Q9D8C4|IN35_MOUSE	6.51	33	7	7	152000000	201000000	77600000	98900000	173000000	1.00:0.60	31876	Interferon-induced 35 kDa protein homolog OS=Mus musculus OX=10090 GN=Ifi35 PE=1 SV=3
Q64112|IFIT2_MOUSE	14.02	19	6	6	134000000	147000000	23100000	27700000	57500000	1.00:0.25	55021	Interferon-induced protein with tetratricopeptide repeats 2 OS=Mus musculus OX=10090 GN=Ifit2 PE=1 SV=1
Q9CXY6|ILF2_MOUSE	12.42	14	4	4	72600000	84100000	17800000	15100000	43500000	1.00:0.33	43062	Interleukin enhancer-binding factor 2 OS=Mus musculus OX=10090 GN=Ilf2 PE=1 SV=1
Q8R4K2|IRAK4_MOUSE	6.04	4	1	1	2430000	4650000	1630000	1040000	3060000	1.00:0.54	50872	Interleukin-1 receptor-associated kinase 4 OS=Mus musculus OX=10090 GN=Irak4 PE=1 SV=1
P85094|ISC2A_MOUSE	5.76	35	3	3	145000000	408000000	101000000	124000000	56100000	1.00:0.32	22417	Isochorismatase domain-containing protein 2A OS=Mus musculus OX=10090 GN=Isoc2a PE=1 SV=1
O88844|IDHC_MOUSE	8	15	5	5	85200000	102000000	51500000	38900000	90000000	1.00:0.62	46674	Isocitrate dehydrogenase [NADP] cytoplasmic OS=Mus musculus OX=10090 GN=Idh1 PE=1 SV=2
Q60749|KHDR1_MOUSE	7.87	2	1	1	20200000	36000000	8950000	12800000	15300000	1.00:0.44	48371	KH domain-containing RNA-binding signal transduction-associated protein 1 OS=Mus musculus OX=10090 GN=Khdrbs1 PE=1 SV=2
Q9CXF0|KYNU_MOUSE	7.4	8	3	3	24900000	35700000	15900000	16500000	17800000	1.00:0.55	52325	Kynureninase OS=Mus musculus OX=10090 GN=Kynu PE=1 SV=3
Q91WN4|KMO_MOUSE	9.11	20	6	6	83700000	73300000	42000000	22800000	68100000	1.00:0.42	54532	Kynurenine 3-monooxygenase OS=Mus musculus OX=10090 GN=Kmo PE=1 SV=1
Q61029|LAP2B_MOUSE	7.48	40	13	5	173000000	313000000	91300000	120000000	195000000	1.00:0.53	50373	Lamina-associated polypeptide 2 isoforms beta/delta/epsilon/gamma OS=Mus musculus OX=10090 GN=Tmpo PE=1 SV=4
Q922Q8|LRC59_MOUSE	15.61	32	7	7	245000000	177000000	91100000	146000000	93900000	1.00:0.57	34877	Leucine-rich repeat-containing protein 59 OS=Mus musculus OX=10090 GN=Lrrc59 PE=1 SV=1
Q9D154|ILEUA_MOUSE	26.47	23	7	7	198000000	169000000	75500000	58000000	56600000	1.00:0.31	42575	Leukocyte elastase inhibitor A OS=Mus musculus OX=10090 GN=Serpinb1a PE=1 SV=1
Q61735|CD47_MOUSE	6.61	9	2	2	184000000	151000000	75000000	66100000	138000000	1.00:0.61	33098	Leukocyte surface antigen CD47 OS=Mus musculus OX=10090 GN=Cd47 PE=1 SV=2
P51174|ACADL_MOUSE	16.73	25	9	9	287000000	273000000	128000000	90000000	168000000	1.00:0.56	47908	Long-chain specific acyl-CoA dehydrogenase mitochondrial OS=Mus musculus OX=10090 GN=Acadl PE=1 SV=2
P32067|LA_MOUSE	14.39	22	7	7	103000000	128000000	44700000	14900000	50900000	1.00:0.28	47756	Lupus La protein homolog OS=Mus musculus OX=10090 GN=Ssb PE=1 SV=1
Q5NCY0|KDM6B_MOUSE	13.85	0	1	1	60900000	71100000	105000000	87200000	129000000	1.00:1.62	176354	Lysine-specific demethylase 6B OS=Mus musculus OX=10090 GN=Kdm6b PE=1 SV=1
Q99MN1|SYK_MOUSE	8.26	4	2	2	3650000	13900000	481000	1410000	1040000	1.00:0.15	67840	Lysine--tRNA ligase OS=Mus musculus OX=10090 GN=Kars PE=1 SV=1
Q9Z0M5|LICH_MOUSE	25.14	2	1	1	25900000	23600000	13100000	10500000	12600000	1.00:0.49	45325	Lysosomal acid lipase/cholesteryl ester hydrolase OS=Mus musculus OX=10090 GN=Lipa PE=1 SV=2
P08905|LYZ2_MOUSE	6.59	42	4	4	60000000	45900000	26400000	30700000	35900000	1.00:0.60	16689	Lysozyme C-2 OS=Mus musculus OX=10090 GN=Lyz2 PE=1 SV=2
Q9DAR7|DCPS_MOUSE	29.34	41	11	11	288000000	258000000	101000000	80800000	120000000	1.00:0.34	38988	m7GpppX diphosphatase OS=Mus musculus OX=10090 GN=Dcps PE=1 SV=1
P34884|MIF_MOUSE	7.64	14	2	2	41400000	52400000	33200000	30900000	27900000	1.00:0.65	12504	Macrophage migration inhibitory factor OS=Mus musculus OX=10090 GN=Mif PE=1 SV=2
P24452|CAPG_MOUSE	8.45	18	5	5	91400000	79000000	38600000	30300000	48700000	1.00:0.59	39240	Macrophage-capping protein OS=Mus musculus OX=10090 GN=Capg PE=1 SV=2
A1L314|MPEG1_MOUSE	10.29	10	6	6	74900000	95700000	60300000	29200000	41700000	1.00:0.52	78391	Macrophage-expressed gene 1 protein OS=Mus musculus OX=10090 GN=Mpeg1 PE=1 SV=1
Q9EQK5|MVP_MOUSE	8.81	34	21	21	102000000	144000000	58300000	62500000	73200000	1.00:0.44	95924	Major vault protein OS=Mus musculus OX=10090 GN=Mvp PE=1 SV=4
P08249|MDHM_MOUSE	9.76	71	23	23	17700000000	19300000000	13100000000	17700000000	18400000000	1.00:0.64	35611	Malate dehydrogenase mitochondrial OS=Mus musculus OX=10090 GN=Mdh2 PE=1 SV=3
Q922H4|GMPPA_MOUSE	12.64	10	3	3	19300000	18000000	6560000	4710000	11000000	1.00:0.44	46244	Mannose-1-phosphate guanyltransferase alpha OS=Mus musculus OX=10090 GN=Gmppa PE=1 SV=1
Q8BTZ7|GMPPB_MOUSE	12.04	11	3	3	37900000	38300000	13400000	13500000	25800000	1.00:0.46	39917	Mannose-1-phosphate guanyltransferase beta OS=Mus musculus OX=10090 GN=Gmppb PE=1 SV=1
Q7TQJ1|MALD1_MOUSE	5.54	6	1	1	5440000	3920000	3750000	2320000	0	1.00:0.65	19087	MARVEL domain-containing protein 1 OS=Mus musculus OX=10090 GN=Marveld1 PE=2 SV=1
P45952|ACADM_MOUSE	12.44	11	4	4	121000000	111000000	76300000	49400000	74200000	1.00:0.59	46481	Medium-chain specific acyl-CoA dehydrogenase mitochondrial OS=Mus musculus OX=10090 GN=Acadm PE=1 SV=1
Q6NVG5|MREG_MOUSE	8.54	6	1	1	17300000	16400000	1970000	4700000	12100000	1.00:0.37	25010	Melanoregulin OS=Mus musculus OX=10090 GN=Mreg PE=1 SV=1
Q8K273|MMGT1_MOUSE	11.1	18	1	1	15200000	10800000	6230000	5120000	0	1.00:0.44	14677	Membrane magnesium transporter 1 OS=Mus musculus OX=10090 GN=Mmgt1 PE=1 SV=1
O88441|MTX2_MOUSE	5.44	7	1	1	1400000	3850000	499000	1560000	1110000	1.00:0.40	29758	Metaxin-2 OS=Mus musculus OX=10090 GN=Mtx2 PE=1 SV=1
Q3ULD5|MCCB_MOUSE	16.31	3	1	1	3020000	4000000	909000	1130000	0	1.00:0.29	61379	Methylcrotonoyl-CoA carboxylase beta chain mitochondrial OS=Mus musculus OX=10090 GN=Mccc2 PE=1 SV=1
Q91VS7|MGST1_MOUSE	8.06	8	1	1	9690000	9020000	7180000	4850000	2080000	1.00:0.50	17552	Microsomal glutathione S-transferase 1 OS=Mus musculus OX=10090 GN=Mgst1 PE=1 SV=3
Q61166|MARE1_MOUSE	7.73	34	5	5	59200000	106000000	19900000	57400000	40700000	1.00:0.45	30016	Microtubule-associated protein RP/EB family member 1 OS=Mus musculus OX=10090 GN=Mapre1 PE=1 SV=3
Q9D8V0|HM13_MOUSE	18.43	8	3	3	54700000	53200000	36400000	28300000	31400000	1.00:0.56	41748	Minor histocompatibility antigen H13 OS=Mus musculus OX=10090 GN=Hm13 PE=1 SV=1
Q9CQ92|FIS1_MOUSE	8.68	32	5	5	251000000	172000000	87700000	77400000	97800000	1.00:0.44	17009	Mitochondrial fission 1 protein OS=Mus musculus OX=10090 GN=Fis1 PE=1 SV=1
P62075|TIM13_MOUSE	16.75	31	2	2	34100000	27700000	13900000	11900000	18500000	1.00:0.48	10458	Mitochondrial import inner membrane translocase subunit Tim13 OS=Mus musculus OX=10090 GN=Timm13 PE=1 SV=1
P63085|MK01_MOUSE	20.78	35	9	5	105000000	81400000	48400000	39600000	77700000	1.00:0.59	41276	Mitogen-activated protein kinase 1 OS=Mus musculus OX=10090 GN=Mapk1 PE=1 SV=3
Q9WVA3|BUB3_MOUSE	6.99	12	3	3	21100000	32300000	1780000	10300000	19000000	1.00:0.39	36955	Mitotic checkpoint protein BUB3 OS=Mus musculus OX=10090 GN=Bub3 PE=1 SV=2
Q921Y0|MOB1A_MOUSE	11.07	9	2	2	43300000	52900000	32000000	33100000	27300000	1.00:0.64	25080	MOB kinase activator 1A OS=Mus musculus OX=10090 GN=Mob1a PE=2 SV=3
Q8BPB0|MOB1B_MOUSE	11.07	9	2	2	43300000	52900000	32000000	33100000	27300000	1.00:0.64	25091	MOB kinase activator 1B OS=Mus musculus OX=10090 GN=Mob1b PE=1 SV=3
Q99LR1|ABD12_MOUSE	7.58	9	3	3	39500000	34000000	22000000	3710000	18400000	1.00:0.52	45270	Monoacylglycerol lipase ABHD12 OS=Mus musculus OX=10090 GN=Abhd12 PE=1 SV=2
Q9DCL9|PUR6_MOUSE	5.32	20	6	6	27400000	26500000	4670000	8650000	34700000	1.00:0.59	47006	Multifunctional protein ADE2 OS=Mus musculus OX=10090 GN=Paics PE=1 SV=4
Q60605|MYL6_MOUSE	10.52	37	6	6	341000000	400000000	194000000	133000000	272000000	1.00:0.55	16930	Myosin light polypeptide 6 OS=Mus musculus OX=10090 GN=Myl6 PE=1 SV=3
Q3THE2|ML12B_MOUSE	6.37	24	4	4	27500000	75200000	20600000	11800000	17100000	1.00:0.30	19779	Myosin regulatory light chain 12B OS=Mus musculus OX=10090 GN=Myl12b PE=1 SV=2
Q8VDD5|MYH9_MOUSE	7.16	26	52	45	494000000	679000000	414000000	87400000	431000000	1.00:0.43	226370	Myosin-9 OS=Mus musculus OX=10090 GN=Myh9 PE=1 SV=4
P26645|MARCS_MOUSE	15.11	60	12	12	722000000	792000000	347000000	415000000	503000000	1.00:0.52	29661	Myristoylated alanine-rich C-kinase substrate OS=Mus musculus OX=10090 GN=Marcks PE=1 SV=2
Q9D7V9|NAAA_MOUSE	11.44	18	6	6	92000000	79800000	56000000	66800000	39300000	1.00:0.59	40075	N-acylethanolamine-hydrolyzing acid amidase OS=Mus musculus OX=10090 GN=Naaa PE=1 SV=2
Q99LC3|NDUAA_MOUSE	12.84	24	5	5	161000000	132000000	55900000	56300000	98900000	1.00:0.45	40603	NADH dehydrogenase [ubiquinone] 1 alpha subcomplex subunit 10 mitochondrial OS=Mus musculus OX=10090 GN=Ndufa10 PE=1 SV=1
Q9D8B4|NDUAB_MOUSE	17.11	16	1	1	31900000	28200000	6850000	10200000	4530000	1.00:0.24	14982	NADH dehydrogenase [ubiquinone] 1 alpha subcomplex subunit 11 OS=Mus musculus OX=10090 GN=Ndufa11 PE=1 SV=2
Q9CQH3|NDUB5_MOUSE	5.77	12	3	3	89700000	68200000	58500000	49000000	13100000	1.00:0.62	21710	NADH dehydrogenase [ubiquinone] 1 beta subcomplex subunit 5 mitochondrial OS=Mus musculus OX=10090 GN=Ndufb5 PE=1 SV=1
Q3UIU2|NDUB6_MOUSE	10.46	20	2	2	18700000	27900000	15800000	7940000	4840000	1.00:0.41	15515	NADH dehydrogenase [ubiquinone] 1 beta subcomplex subunit 6 OS=Mus musculus OX=10090 GN=Ndufb6 PE=1 SV=3
Q9CR61|NDUB7_MOUSE	6.49	14	2	2	45500000	35300000	36900000	27500000	13400000	1.00:0.64	16331	NADH dehydrogenase [ubiquinone] 1 beta subcomplex subunit 7 OS=Mus musculus OX=10090 GN=Ndufb7 PE=1 SV=3
Q91YT0|NDUV1_MOUSE	10.29	30	7	7	153000000	107000000	89000000	44900000	25500000	1.00:0.28	50834	NADH dehydrogenase [ubiquinone] flavoprotein 1 mitochondrial OS=Mus musculus OX=10090 GN=Ndufv1 PE=1 SV=1
Q9D6J6|NDUV2_MOUSE	8.41	33	7	7	105000000	119000000	78700000	86500000	62600000	1.00:0.66	27285	NADH dehydrogenase [ubiquinone] flavoprotein 2 mitochondrial OS=Mus musculus OX=10090 GN=Ndufv2 PE=1 SV=2
Q9CXZ1|NDUS4_MOUSE	6.75	14	2	2	66100000	50300000	38000000	32600000	5480000	1.00:0.46	19785	NADH dehydrogenase [ubiquinone] iron-sulfur protein 4 mitochondrial OS=Mus musculus OX=10090 GN=Ndufs4 PE=1 SV=3
Q99LY9|NDUS5_MOUSE	21.13	11	1	1	46600000	36700000	12500000	15200000	9250000	1.00:0.30	12648	NADH dehydrogenase [ubiquinone] iron-sulfur protein 5 OS=Mus musculus OX=10090 GN=Ndufs5 PE=1 SV=3
Q9DC70|NDUS7_MOUSE	6.62	21	5	5	10600000	33000000	4460000	9500000	8930000	1.00:0.32	24683	NADH dehydrogenase [ubiquinone] iron-sulfur protein 7 mitochondrial OS=Mus musculus OX=10090 GN=Ndufs7 PE=1 SV=1
Q8K3J1|NDUS8_MOUSE	13.19	18	3	3	55000000	44900000	31900000	32600000	25200000	1.00:0.63	24038	NADH dehydrogenase [ubiquinone] iron-sulfur protein 8 mitochondrial OS=Mus musculus OX=10090 GN=Ndufs8 PE=1 SV=1
Q8K1X4|NCKPL_MOUSE	10.11	2	1	1	3230000	3140000	820000	0	497000	1.00:0.21	128905	Nck-associated protein 1-like OS=Mus musculus OX=10090 GN=Nckap1l PE=1 SV=1
P29595|NEDD8_MOUSE	21.18	28	3	3	21900000	16900000	8910000	6540000	5400000	1.00:0.39	8972	NEDD8 OS=Mus musculus OX=10090 GN=Nedd8 PE=1 SV=2
Q8C878|UBA3_MOUSE	10.62	5	1	1	1660000	2650000	4530000	3610000	8990000	1.00:2.65	51737	NEDD8-activating enzyme E1 catalytic subunit OS=Mus musculus OX=10090 GN=Uba3 PE=1 SV=2
Q8VBW6|ULA1_MOUSE	7.32	4	2	2	4960000	7680000	3840000	2000000	5030000	1.00:0.62	60274	NEDD8-activating enzyme E1 regulatory subunit OS=Mus musculus OX=10090 GN=Nae1 PE=1 SV=1
P57716|NICA_MOUSE	7.14	3	2	2	2790000	3790000	5810000	3330000	7810000	1.00:1.72	78492	Nicastrin OS=Mus musculus OX=10090 GN=Ncstn PE=1 SV=3
Q99KQ4|NAMPT_MOUSE	6.69	34	14	14	316000000	644000000	253000000	157000000	326000000	1.00:0.63	55447	Nicotinamide phosphoribosyltransferase OS=Mus musculus OX=10090 GN=Nampt PE=1 SV=1
Q9EQ80|NIF3L_MOUSE	9.09	3	1	1	5580000	7480000	3090000	2210000	5500000	1.00:0.55	41746	NIF3-like protein 1 OS=Mus musculus OX=10090 GN=Nif3l1 PE=1 SV=4
O70131|NINJ1_MOUSE	9.69	13	1	1	2420000	3640000	1650000	1980000	1040000	1.00:0.62	16555	Ninjurin-1 OS=Mus musculus OX=10090 GN=Ninj1 PE=1 SV=1
Q8K2T1|NMRL1_MOUSE	8.95	16	4	4	18100000	17900000	15300000	6790000	9610000	1.00:0.56	34376	NmrA-like family domain-containing protein 1 OS=Mus musculus OX=10090 GN=Nmral1 PE=1 SV=1
O35309|NMI_MOUSE	14	21	4	4	72800000	83300000	29200000	26700000	29800000	1.00:0.47	35236	N-myc-interactor OS=Mus musculus OX=10090 GN=Nmi PE=1 SV=1
P09602|HMGN2_MOUSE	6.42	14	1	1	24900000	46800000	10300000	36800000	5250000	1.00:0.49	9423	Non-histone chromosomal protein HMG-17 OS=Mus musculus OX=10090 GN=Hmgn2 PE=1 SV=2
Q99K48|NONO_MOUSE	8.98	5	2	1	19400000	19000000	1230000	0	3090000	1.00:0.11	54541	Non-POU domain-containing octamer-binding protein OS=Mus musculus OX=10090 GN=Nono PE=1 SV=3
P32020|NLTP_MOUSE	7.24	14	10	10	258000000	183000000	134000000	144000000	70400000	1.00:0.60	59126	Non-specific lipid-transfer protein OS=Mus musculus OX=10090 GN=Scp2 PE=1 SV=3
Q9CZ44|NSF1C_MOUSE	10.97	4	1	1	8310000	10100000	518000	1820000	3520000	1.00:0.21	40710	NSFL1 cofactor p47 OS=Mus musculus OX=10090 GN=Nsfl1c PE=1 SV=1
Q99MD9|NASP_MOUSE	8.41	1	1	1	7740000	9750000	3550000	2390000	7670000	1.00:0.52	83954	Nuclear autoantigenic sperm protein OS=Mus musculus OX=10090 GN=Nasp PE=1 SV=2
Q9WTK5|NFKB2_MOUSE	10.77	4	2	2	6680000	23900000	1350000	89500	2070000	1.00:0.13	96832	Nuclear factor NF-kappa-B p100 subunit OS=Mus musculus OX=10090 GN=Nfkb2 PE=1 SV=1
P25799|NFKB1_MOUSE	5.52	4	2	2	12700000	47200000	10800000	3030000	13300000	1.00:0.30	105615	Nuclear factor NF-kappa-B p105 subunit OS=Mus musculus OX=10090 GN=Nfkb1 PE=1 SV=2
O35685|NUDC_MOUSE	9.63	12	4	4	40100000	53000000	22800000	21200000	28500000	1.00:0.52	38358	Nuclear migration protein nudC OS=Mus musculus OX=10090 GN=Nudc PE=1 SV=1
Q80XU3|NUCKS_MOUSE	10.17	4	1	1	12300000	8600000	15000000	23400000	21400000	1.00:1.93	26313	Nuclear ubiquitous casein and cyclin-dependent kinase substrate 1 OS=Mus musculus OX=10090 GN=Nucks1 PE=1 SV=1
P62960|YBOX1_MOUSE	19.63	18	3	3	46800000	64300000	9650000	11400000	18700000	1.00:0.25	35730	Nuclease-sensitive element-binding protein 1 OS=Mus musculus OX=10090 GN=Ybx1 PE=1 SV=3
P09405|NUCL_MOUSE	5.02	15	9	9	44600000	22700000	24600000	33200000	35000000	1.00:0.59	76723	Nucleolin OS=Mus musculus OX=10090 GN=Ncl PE=1 SV=2
P70318|TIAR_MOUSE	5.82	2	1	1	2150000	2650000	244000	1490000	1890000	1.00:0.50	43389	Nucleolysin TIAR OS=Mus musculus OX=10090 GN=Tial1 PE=1 SV=1
P15532|NDKA_MOUSE	20.97	50	7	2	69700000	60200000	22200000	26100000	33200000	1.00:0.43	17208	Nucleoside diphosphate kinase A OS=Mus musculus OX=10090 GN=Nme1 PE=1 SV=1
Q01768|NDKB_MOUSE	10.65	57	9	4	279000000	196000000	156000000	122000000	50900000	1.00:0.43	17363	Nucleoside diphosphate kinase B OS=Mus musculus OX=10090 GN=Nme2 PE=1 SV=1
P28656|NP1L1_MOUSE	21.53	10	3	3	121000000	139000000	36100000	55400000	49900000	1.00:0.36	45345	Nucleosome assembly protein 1-like 1 OS=Mus musculus OX=10090 GN=Nap1l1 PE=1 SV=2
Q78ZA7|NP1L4_MOUSE	10.32	15	4	4	61200000	73700000	23600000	25300000	51800000	1.00:0.42	42679	Nucleosome assembly protein 1-like 4 OS=Mus musculus OX=10090 GN=Nap1l4 PE=1 SV=1
Q9CQ48|NUDC2_MOUSE	7.83	7	1	1	2300000	2240000	573000	1020000	1990000	1.00:0.53	17660	NudC domain-containing protein 2 OS=Mus musculus OX=10090 GN=Nudcd2 PE=1 SV=1
Q78XF5|OSTC_MOUSE	11.31	13	2	2	87200000	66700000	47300000	36700000	18600000	1.00:0.46	16815	Oligosaccharyltransferase complex subunit OSTC OS=Mus musculus OX=10090 GN=Ostc PE=1 SV=1
Q921I0|ORML1_MOUSE	9.21	7	1	1	3850000	2750000	1870000	0	1190000	1.00:0.46	17355	ORM1-like protein 1 OS=Mus musculus OX=10090 GN=Ormdl1 PE=2 SV=1
P29758|OAT_MOUSE	9.06	41	11	11	504000000	423000000	273000000	192000000	469000000	1.00:0.56	48355	Ornithine aminotransferase mitochondrial OS=Mus musculus OX=10090 GN=Oat PE=1 SV=1
B9EJ86|OSBL8_MOUSE	11.18	1	1	1	3720000	8310000	917000	208000	1910000	1.00:0.17	101269	Oxysterol-binding protein-related protein 8 OS=Mus musculus OX=10090 GN=Osbpl8 PE=1 SV=1
O88531|PPT1_MOUSE	9.85	9	2	2	27800000	18600000	10500000	8710000	16600000	1.00:0.54	34490	Palmitoyl-protein thioesterase 1 OS=Mus musculus OX=10090 GN=Ppt1 PE=1 SV=2
Q8BFY6|PEF1_MOUSE	7.7	8	2	2	3310000	5850000	571000	2760000	2340000	1.00:0.46	29228	Peflin OS=Mus musculus OX=10090 GN=Pef1 PE=1 SV=1
P17742|PPIA_MOUSE	15.44	71	14	14	5990000000	6520000000	3550000000	2870000000	2600000000	1.00:0.30	17971	Peptidyl-prolyl cis-trans isomerase A OS=Mus musculus OX=10090 GN=Ppia PE=1 SV=2
Q9CR16|PPID_MOUSE	19.91	9	3	3	37600000	32500000	20400000	12800000	19500000	1.00:0.49	40743	Peptidyl-prolyl cis-trans isomerase D OS=Mus musculus OX=10090 GN=Ppid PE=1 SV=3
P45878|FKBP2_MOUSE	12.03	29	3	3	201000000	148000000	87600000	74000000	71500000	1.00:0.45	15344	Peptidyl-prolyl cis-trans isomerase FKBP2 OS=Mus musculus OX=10090 GN=Fkbp2 PE=1 SV=1
P35700|PRDX1_MOUSE	14.84	64	16	15	2620000000	3180000000	1990000000	1990000000	1590000000	1.00:0.54	22176	Peroxiredoxin-1 OS=Mus musculus OX=10090 GN=Prdx1 PE=1 SV=1
Q61171|PRDX2_MOUSE	18.12	36	8	7	242000000	467000000	225000000	248000000	213000000	1.00:0.51	21779	Peroxiredoxin-2 OS=Mus musculus OX=10090 GN=Prdx2 PE=1 SV=3
Q9EPL9|ACOX3_MOUSE	23.05	5	2	2	6670000	5700000	2300000	1900000	2390000	1.00:0.35	78404	Peroxisomal acyl-coenzyme A oxidase 3 OS=Mus musculus OX=10090 GN=Acox3 PE=1 SV=2
Q6P8I4|PCNP_MOUSE	7.53	21	3	3	13500000	17700000	5390000	8940000	14200000	1.00:0.61	18963	PEST proteolytic signal-containing nuclear protein OS=Mus musculus OX=10090 GN=Pcnp PE=1 SV=1
P83870|PHF5A_MOUSE	9.58	7	1	1	2660000	3340000	537000	96000	1200000	1.00:0.20	12405	PHD finger-like domain-containing protein 5A OS=Mus musculus OX=10090 GN=Phf5a PE=1 SV=1
Q8BVF2|PDCL3_MOUSE	10.65	5	1	1	4490000	6330000	1870000	3610000	3020000	1.00:0.52	27581	Phosducin-like protein 3 OS=Mus musculus OX=10090 GN=Pdcl3 PE=1 SV=1
P70296|PEBP1_MOUSE	10.13	28	3	3	121000000	82000000	53900000	50100000	17200000	1.00:0.43	20830	Phosphatidylethanolamine-binding protein 1 OS=Mus musculus OX=10090 GN=Pebp1 PE=1 SV=3
P09411|PGK1_MOUSE	11.07	48	16	13	326000000	254000000	136000000	114000000	159000000	1.00:0.43	44550	Phosphoglycerate kinase 1 OS=Mus musculus OX=10090 GN=Pgk1 PE=1 SV=4
Q9D0M1|KPRA_MOUSE	11.12	10	2	1	10900000	11800000	4980000	4160000	8480000	1.00:0.52	39432	Phosphoribosyl pyrophosphate synthase-associated protein 1 OS=Mus musculus OX=10090 GN=Prpsap1 PE=1 SV=1
Q5SUR0|PUR4_MOUSE	8.59	2	2	2	8830000	5360000	3780000	1770000	4650000	1.00:0.47	144629	Phosphoribosylformylglycinamidine synthase OS=Mus musculus OX=10090 GN=Pfas PE=1 SV=1
P97298|PEDF_MOUSE	7.1	3	1	1	5230000	12900000	2030000	2090000	3280000	1.00:0.27	46234	Pigment epithelium-derived factor OS=Mus musculus OX=10090 GN=Serpinf1 PE=1 SV=2
Q9JI48|PLAC8_MOUSE	20.67	23	1	1	25900000	29700000	0	5550000	6720000	1.00:0.22	12353	Placenta-specific gene 8 protein OS=Mus musculus OX=10090 GN=Plac8 PE=1 SV=1
Q9CY58|PAIRB_MOUSE	11.27	13	5	5	38500000	58200000	14100000	19800000	18300000	1.00:0.36	44714	Plasminogen activator inhibitor 1 RNA-binding protein OS=Mus musculus OX=10090 GN=Serbp1 PE=1 SV=2
Q9D3P8|PLRKT_MOUSE	15.64	7	1	1	33200000	32700000	20800000	14800000	19100000	1.00:0.55	17261	Plasminogen receptor (KT) OS=Mus musculus OX=10090 GN=Plgrkt PE=1 SV=1
Q61206|PA1B2_MOUSE	5.11	13	2	2	16900000	11500000	2090000	8010000	15100000	1.00:0.59	25581	Platelet-activating factor acetylhydrolase IB subunit beta OS=Mus musculus OX=10090 GN=Pafah1b2 PE=1 SV=2
Q61205|PA1B3_MOUSE	9.43	14	4	4	57600000	58400000	27400000	41800000	46100000	1.00:0.66	25853	Platelet-activating factor acetylhydrolase IB subunit gamma OS=Mus musculus OX=10090 GN=Pafah1b3 PE=1 SV=1
Q9JHK5|PLEK_MOUSE	8.23	19	5	5	345000000	195000000	82200000	81500000	86300000	1.00:0.31	39901	Pleckstrin OS=Mus musculus OX=10090 GN=Plek PE=1 SV=1
P60335|PCBP1_MOUSE	10.9	33	9	6	340000000	463000000	100000000	198000000	327000000	1.00:0.41	37498	Poly(rC)-binding protein 1 OS=Mus musculus OX=10090 GN=Pcbp1 PE=1 SV=1
Q61990|PCBP2_MOUSE	12.62	26	7	4	252000000	267000000	43900000	77100000	142000000	1.00:0.31	38222	Poly(rC)-binding protein 2 OS=Mus musculus OX=10090 GN=Pcbp2 PE=1 SV=1
P29341|PABP1_MOUSE	7.12	8	4	4	7290000	15700000	2640000	3080000	2850000	1.00:0.29	70671	Polyadenylate-binding protein 1 OS=Mus musculus OX=10090 GN=Pabpc1 PE=1 SV=2
Q8CCS6|PABP2_MOUSE	8	19	2	2	31700000	14000000	3320000	3050000	17700000	1.00:0.44	32297	Polyadenylate-binding protein 2 OS=Mus musculus OX=10090 GN=Pabpn1 PE=1 SV=3
P17225|PTBP1_MOUSE	13.18	37	10	8	521000000	812000000	84900000	119000000	359000000	1.00:0.26	56478	Polypyrimidine tract-binding protein 1 OS=Mus musculus OX=10090 GN=Ptbp1 PE=1 SV=2
Q8BHD7|PTBP3_MOUSE	12.67	21	8	6	53500000	71800000	17900000	21300000	41600000	1.00:0.40	56701	Polypyrimidine tract-binding protein 3 OS=Mus musculus OX=10090 GN=Ptbp3 PE=1 SV=1
Q9WU28|PFD5_MOUSE	9.76	17	2	2	6700000	11600000	2560000	5670000	1160000	1.00:0.56	17356	Prefoldin subunit 5 OS=Mus musculus OX=10090 GN=Pfdn5 PE=1 SV=1
P54823|DDX6_MOUSE	7.72	19	6	6	74500000	122000000	8690000	40800000	76400000	1.00:0.41	54192	Probable ATP-dependent RNA helicase DDX6 OS=Mus musculus OX=10090 GN=Ddx6 PE=1 SV=1
P49935|CATH_MOUSE	27.32	5	1	1	25900000	23100000	6550000	8770000	8370000	1.00:0.32	37170	Pro-cathepsin H OS=Mus musculus OX=10090 GN=Ctsh PE=1 SV=2
P62962|PROF1_MOUSE	14.84	92	17	17	12900000000	9710000000	3910000000	4230000000	4190000000	1.00:0.28	14957	Profilin-1 OS=Mus musculus OX=10090 GN=Pfn1 PE=1 SV=2
Q9EP73|PD1L1_MOUSE	11.81	13	1	1	23900000	14100000	1800000	1980000	0	1.00:0.10	32780	Programmed cell death 1 ligand 1 OS=Mus musculus OX=10090 GN=Cd274 PE=1 SV=1
Q9WUL5|PD1L2_MOUSE	12.61	12	2	2	9270000	11400000	3050000	1650000	5230000	1.00:0.32	27820	Programmed cell death 1 ligand 2 OS=Mus musculus OX=10090 GN=Pdcd1lg2 PE=1 SV=1
P12815|PDCD6_MOUSE	7.28	38	5	5	40500000	84300000	46500000	37000000	16400000	1.00:0.46	21867	Programmed cell death protein 6 OS=Mus musculus OX=10090 GN=Pdcd6 PE=1 SV=2
O54824|IL16_MOUSE	10.09	4	3	3	5800000	6850000	1870000	3710000	4270000	1.00:0.47	141435	Pro-interleukin-16 OS=Mus musculus OX=10090 GN=Il16 PE=1 SV=3
Q9WUQ2|PREB_MOUSE	7.2	18	5	5	21600000	22100000	8590000	6340000	25400000	1.00:0.58	45437	Prolactin regulatory element-binding protein OS=Mus musculus OX=10090 GN=Preb PE=1 SV=1
Q9R0Q7|TEBP_MOUSE	8.45	28	4	4	131000000	189000000	109000000	88200000	29900000	1.00:0.49	18721	Prostaglandin E synthase 3 OS=Mus musculus OX=10090 GN=Ptges3 PE=1 SV=1
Q9JKV1|ADRM1_MOUSE	7.9	4	1	1	11000000	14400000	3580000	3480000	12100000	1.00:0.50	42060	Proteasomal ubiquitin receptor ADRM1 OS=Mus musculus OX=10090 GN=Adrm1 PE=1 SV=2
P61290|PSME3_MOUSE	14.8	12	2	2	62900000	47300000	19900000	31700000	21900000	1.00:0.44	29506	Proteasome activator complex subunit 3 OS=Mus musculus OX=10090 GN=Psme3 PE=1 SV=1
Q9CZH3|PSMG3_MOUSE	9.85	11	1	1	6680000	3890000	2260000	1340000	0	1.00:0.34	13331	Proteasome assembly chaperone 3 OS=Mus musculus OX=10090 GN=Psmg3 PE=1 SV=1
Q9R1P3|PSB2_MOUSE	9.09	42	11	11	240000000	381000000	214000000	233000000	100000000	1.00:0.51	22906	Proteasome subunit beta type-2 OS=Mus musculus OX=10090 GN=Psmb2 PE=1 SV=1
Q9R1P1|PSB3_MOUSE	12.29	29	6	6	350000000	317000000	133000000	179000000	69100000	1.00:0.39	22965	Proteasome subunit beta type-3 OS=Mus musculus OX=10090 GN=Psmb3 PE=1 SV=1
P99026|PSB4_MOUSE	8.86	48	8	8	285000000	305000000	205000000	103000000	48400000	1.00:0.41	29116	Proteasome subunit beta type-4 OS=Mus musculus OX=10090 GN=Psmb4 PE=1 SV=1
O35522|PSB9_MUSMB	5.68	24	4	4	166000000	289000000	157000000	185000000	73500000	1.00:0.66	23427	Proteasome subunit beta type-9 OS=Mus musculus bactrianus OX=35531 GN=Psmb9 PE=1 SV=1
P28076|PSB9_MOUSE	5.68	24	4	4	166000000	289000000	157000000	185000000	73500000	1.00:0.66	23397	Proteasome subunit beta type-9 OS=Mus musculus OX=10090 GN=Psmb9 PE=1 SV=1
Q9JIF0|ANM1_MOUSE	20.33	15	4	4	52900000	63100000	6740000	17800000	10100000	1.00:0.23	42436	Protein arginine N-methyltransferase 1 OS=Mus musculus OX=10090 GN=Prmt1 PE=1 SV=1
Q91VR8|BRK1_MOUSE	14.79	27	3	3	21500000	23300000	6280000	9220000	3730000	1.00:0.31	8761	Protein BRICK1 OS=Mus musculus OX=10090 GN=Brk1 PE=1 SV=1
Q6PGH1|BUD31_MOUSE	5.07	8	1	1	3470000	3750000	2910000	1750000	0	1.00:0.65	17000	Protein BUD31 homolog OS=Mus musculus OX=10090 GN=Bud31 PE=1 SV=2
Q9QXT0|CNPY2_MOUSE	14.69	39	6	6	69200000	90800000	44500000	56400000	38600000	1.00:0.52	20767	Protein canopy homolog 2 OS=Mus musculus OX=10090 GN=Cnpy2 PE=1 SV=1
Q4VAA2|CDV3_MOUSE	7.51	11	1	1	2750000	5560000	818000	2610000	1880000	1.00:0.43	29729	Protein CDV3 OS=Mus musculus OX=10090 GN=Cdv3 PE=1 SV=2
O88668|CREG1_MOUSE	12.41	5	1	1	34400000	18900000	5750000	7050000	3760000	1.00:0.22	24452	Protein CREG1 OS=Mus musculus OX=10090 GN=Creg1 PE=1 SV=1
P27773|PDIA3_MOUSE	12.03	57	33	33	11800000000	9240000000	7790000000	5430000000	8510000000	1.00:0.57	56678	Protein disulfide-isomerase A3 OS=Mus musculus OX=10090 GN=Pdia3 PE=1 SV=2
Q921X9|PDIA5_MOUSE	8.19	4	2	2	20000000	28200000	7390000	2030000	16300000	1.00:0.53	59267	Protein disulfide-isomerase A5 OS=Mus musculus OX=10090 GN=Pdia5 PE=1 SV=1
P09103|PDIA1_MOUSE	6.38	50	24	24	2390000000	2080000000	1420000000	1210000000	1900000000	1.00:0.62	57059	Protein disulfide-isomerase OS=Mus musculus OX=10090 GN=P4hb PE=1 SV=2
Q99LT0|DPY30_MOUSE	6.11	9	1	1	3170000	6400000	1460000	2820000	2670000	1.00:0.48	11213	Protein dpy-30 homolog OS=Mus musculus OX=10090 GN=Dpy30 PE=1 SV=1
Q9D0F3|LMAN1_MOUSE	15.94	1	1	1	2890000	3490000	2010000	1240000	1260000	1.00:0.47	57789	Protein ERGIC-53 OS=Mus musculus OX=10090 GN=Lman1 PE=1 SV=1
Q3TGF2|F107B_MOUSE	7.32	27	3	3	35500000	34900000	18600000	33900000	13000000	1.00:0.64	15572	Protein FAM107B OS=Mus musculus OX=10090 GN=Fam107b PE=1 SV=2
Q9D6U8|F162A_MOUSE	11.59	12	1	1	10500000	10200000	1260000	3580000	485000	1.00:0.17	17725	Protein FAM162A OS=Mus musculus OX=10090 GN=Fam162a PE=1 SV=1
Q5XKN4|JAGN1_MOUSE	7.64	7	1	1	1990000	2120000	869000	136000	1130000	1.00:0.35	21102	Protein jagunal homolog 1 OS=Mus musculus OX=10090 GN=Jagn1 PE=1 SV=2
O88824|JTB_MOUSE	7.09	9	1	1	1030000	601000	1530000	1740000	1930000	1.00:2.12	16329	Protein JTB OS=Mus musculus OX=10090 GN=Jtb PE=1 SV=1
Q9CQL1|MGN2_MOUSE	9.61	8	1	1	19600000	16800000	10800000	9310000	3510000	1.00:0.43	17092	Protein mago nashi homolog 2 OS=Mus musculus OX=10090 GN=Magohb PE=2 SV=1
P61327|MGN_MOUSE	9.61	8	1	1	19600000	16800000	10800000	9310000	3510000	1.00:0.43	17164	Protein mago nashi homolog OS=Mus musculus OX=10090 GN=Magoh PE=2 SV=1
Q3UW53|NIBAN_MOUSE	9.03	1	1	1	819000	1150000	421000	841000	402000	1.00:0.56	102649	Protein Niban OS=Mus musculus OX=10090 GN=Fam129a PE=1 SV=2
Q3UM45|PP1R7_MOUSE	5.64	11	3	3	42400000	35700000	7880000	34900000	27300000	1.00:0.61	41292	Protein phosphatase 1 regulatory subunit 7 OS=Mus musculus OX=10090 GN=Ppp1r7 PE=1 SV=2
Q61074|PPM1G_MOUSE	6.49	4	2	2	2810000	6910000	1170000	1410000	1470000	1.00:0.33	58728	Protein phosphatase 1G OS=Mus musculus OX=10090 GN=Ppm1g PE=1 SV=3
Q8BK67|RCC2_MOUSE	16.01	23	11	11	214000000	216000000	145000000	92900000	181000000	1.00:0.58	55983	Protein RCC2 OS=Mus musculus OX=10090 GN=Rcc2 PE=1 SV=1
P08207|S10AA_MOUSE	6.65	18	1	1	54400000	37700000	22100000	16700000	687000	1.00:0.29	11186	Protein S100-A10 OS=Mus musculus OX=10090 GN=S100a10 PE=1 SV=2
P50543|S10AB_MOUSE	11.24	64	7	7	1400000000	1310000000	326000000	496000000	811000000	1.00:0.39	11083	Protein S100-A11 OS=Mus musculus OX=10090 GN=S100a11 PE=1 SV=1
P31725|S10A9_MOUSE	7.78	12	1	1	28300000	17500000	9990000	9170000	0	1.00:0.42	13049	Protein S100-A9 OS=Mus musculus OX=10090 GN=S100a9 PE=1 SV=3
Q9CX34|SGT1_MOUSE	11.23	10	3	3	16900000	22100000	10200000	9420000	14800000	1.00:0.55	38159	Protein SGT1 homolog OS=Mus musculus OX=10090 GN=Sugt1 PE=1 SV=3
P60060|SC61G_MOUSE	5.49	19	1	1	38100000	11900000	16500000	9890000	993000	1.00:0.37	7741	Protein transport protein Sec61 subunit gamma OS=Mus musculus OX=10090 GN=Sec61g PE=3 SV=1
O70274|TP4A2_MOUSE	10.25	9	1	1	3440000	4990000	1650000	1460000	0	1.00:0.37	19127	Protein tyrosine phosphatase type IB 2 OS=Mus musculus OX=10090 GN=Ptp4a2 PE=1 SV=1
Q99LX0|PARK7_MOUSE	14.24	44	8	8	209000000	234000000	154000000	124000000	103000000	1.00:0.48	20021	Protein/nucleic acid deglycase DJ-1 OS=Mus musculus OX=10090 GN=Park7 PE=1 SV=1
P23506|PIMT_MOUSE	9.97	22	3	3	11300000	11400000	5420000	8980000	4100000	1.00:0.60	24634	Protein-L-isoaspartate(D-aspartate) O-methyltransferase OS=Mus musculus OX=10090 GN=Pcmt1 PE=1 SV=3
P26350|PTMA_MOUSE	9.19	23	6	6	64600000	119000000	44700000	30800000	71400000	1.00:0.49	12254	Prothymosin alpha OS=Mus musculus OX=10090 GN=Ptma PE=1 SV=2
P15307|REL_MOUSE	13.56	5	3	3	10800000	15300000	3000000	4680000	7160000	1.00:0.42	64960	Proto-oncogene c-Rel OS=Mus musculus OX=10090 GN=Rel PE=1 SV=2
Q9DCC4|P5CR3_MOUSE	6.67	7	1	1	4900000	5710000	1420000	2040000	5650000	1.00:0.57	28721	Pyrroline-5-carboxylate reductase 3 OS=Mus musculus OX=10090 GN=Pycr3 PE=1 SV=2
P52480|KPYM_MOUSE	9.54	48	23	22	2390000000	2290000000	1400000000	897000000	1280000000	1.00:0.54	57845	Pyruvate kinase PKM OS=Mus musculus OX=10090 GN=Pkm PE=1 SV=4
P50396|GDIA_MOUSE	6.17	32	10	5	89500000	63400000	37200000	34600000	54200000	1.00:0.49	50522	Rab GDP dissociation inhibitor alpha OS=Mus musculus OX=10090 GN=Gdi1 PE=1 SV=3
Q9CQ22|LTOR1_MOUSE	16.19	52	5	5	50500000	46400000	26400000	23200000	13600000	1.00:0.46	17749	Ragulator complex protein LAMTOR1 OS=Mus musculus OX=10090 GN=Lamtor1 PE=1 SV=1
O88653|LTOR3_MOUSE	15.84	9	1	1	29100000	17000000	3160000	6170000	2920000	1.00:0.18	13553	Ragulator complex protein LAMTOR3 OS=Mus musculus OX=10090 GN=Lamtor3 PE=1 SV=1
Q9D1L9|LTOR5_MOUSE	19.52	11	1	1	2710000	2600000	794000	675000	463000	1.00:0.24	9642	Ragulator complex protein LAMTOR5 OS=Mus musculus OX=10090 GN=Lamtor5 PE=1 SV=1
Q8BMS9|RASF2_MOUSE	9.67	7	2	2	9460000	27400000	2290000	1240000	7010000	1.00:0.22	37973	Ras association domain-containing protein 2 OS=Mus musculus OX=10090 GN=Rassf2 PE=1 SV=1
Q6PFQ7|RASL2_MOUSE	8.29	1	1	1	1100000	1440000	920000	691000	0	1.00:0.64	90060	Ras GTPase-activating protein 4 OS=Mus musculus OX=10090 GN=Rasa4 PE=1 SV=1
Q9JKF1|IQGA1_MOUSE	11.97	28	42	40	558000000	396000000	267000000	247000000	303000000	1.00:0.43	188741	Ras GTPase-activating-like protein IQGAP1 OS=Mus musculus OX=10090 GN=Iqgap1 PE=1 SV=2
Q01730|RSU1_MOUSE	5.71	32	6	5	73900000	98500000	25900000	43500000	82600000	1.00:0.64	31550	Ras suppressor protein 1 OS=Mus musculus OX=10090 GN=Rsu1 PE=1 SV=3
P63001|RAC1_MOUSE	11.98	40	8	4	244000000	289000000	210000000	192000000	130000000	1.00:0.49	21450	Ras-related C3 botulinum toxin substrate 1 OS=Mus musculus OX=10090 GN=Rac1 PE=1 SV=1
P61027|RAB10_MOUSE	9.82	31	6	4	109000000	90900000	62000000	81300000	50700000	1.00:0.66	22541	Ras-related protein Rab-10 OS=Mus musculus OX=10090 GN=Rab10 PE=1 SV=1
Q91V41|RAB14_MOUSE	11.55	57	9	8	169000000	168000000	122000000	118000000	83500000	1.00:0.62	23897	Ras-related protein Rab-14 OS=Mus musculus OX=10090 GN=Rab14 PE=1 SV=3
P35293|RAB18_MOUSE	11.5	9	2	2	22000000	24000000	11200000	2490000	3720000	1.00:0.29	23035	Ras-related protein Rab-18 OS=Mus musculus OX=10090 GN=Rab18 PE=1 SV=2
P62821|RAB1A_MOUSE	17.75	36	8	3	78200000	92100000	19800000	37300000	23700000	1.00:0.33	22678	Ras-related protein Rab-1A OS=Mus musculus OX=10090 GN=Rab1A PE=1 SV=3
Q9D1G1|RAB1B_MOUSE	9.72	42	8	3	38100000	65000000	18700000	33500000	12400000	1.00:0.47	22187	Ras-related protein Rab-1B OS=Mus musculus OX=10090 GN=Rab1b PE=1 SV=1
Q8CG50|RAB43_MOUSE	10.26	43	8	7	87100000	135000000	67200000	56300000	22300000	1.00:0.39	23263	Ras-related protein Rab-43 OS=Mus musculus OX=10090 GN=Rab43 PE=1 SV=1
P51150|RAB7A_MOUSE	8.92	50	9	9	614000000	644000000	430000000	425000000	192000000	1.00:0.66	23490	Ras-related protein Rab-7a OS=Mus musculus OX=10090 GN=Rab7a PE=1 SV=2
P61028|RAB8B_MOUSE	16.45	44	9	4	222000000	252000000	154000000	170000000	131000000	1.00:0.64	23603	Ras-related protein Rab-8B OS=Mus musculus OX=10090 GN=Rab8b PE=1 SV=1
Q9R0M6|RAB9A_MOUSE	8.56	5	1	1	1920000	1960000	940000	1660000	643000	1.00:0.56	22910	Ras-related protein Rab-9A OS=Mus musculus OX=10090 GN=Rab9a PE=1 SV=1
Q99JI6|RAP1B_MOUSE	5.56	51	9	2	22300000	37600000	22900000	24400000	11900000	1.00:0.33	20825	Ras-related protein Rap-1b OS=Mus musculus OX=10090 GN=Rap1b PE=1 SV=2
Q60870|REEP5_MOUSE	15.8	10	2	2	50400000	45100000	18100000	28200000	26500000	1.00:0.51	21051	Receptor expression-enhancing protein 5 OS=Mus musculus OX=10090 GN=Reep5 PE=1 SV=1
Q91VI7|RINI_MOUSE	11.28	55	15	15	481000000	560000000	214000000	170000000	335000000	1.00:0.55	49817	Ribonuclease inhibitor OS=Mus musculus OX=10090 GN=Rnh1 PE=1 SV=1
Q9D7H3|RTCA_MOUSE	11.37	4	1	1	2380000	4160000	933000	193000	1030000	1.00:0.22	39254	RNA 3'-terminal phosphate cyclase OS=Mus musculus OX=10090 GN=RtcA PE=1 SV=2
Q9CY97|SSU72_MOUSE	5.41	6	1	1	1780000	3200000	1410000	1170000	1480000	1.00:0.54	22517	RNA polymerase II subunit A C-terminal domain phosphatase SSU72 OS=Mus musculus OX=10090 GN=Ssu72 PE=1 SV=1
P56959|FUS_MOUSE	9.26	3	1	1	13500000	31900000	1880000	7890000	8180000	1.00:0.32	52673	RNA-binding protein FUS OS=Mus musculus OX=10090 GN=Fus PE=1 SV=1
P57725|SAMN1_MOUSE	8.48	31	6	5	95400000	89600000	19100000	52100000	59700000	1.00:0.55	41601	SAM domain-containing protein SAMSN-1 OS=Mus musculus OX=10090 GN=Samsn1 PE=1 SV=2
Q8BH69|SPS1_MOUSE	16.22	11	3	3	42700000	30500000	12800000	8360000	15400000	1.00:0.35	42907	Selenide water dikinase 1 OS=Mus musculus OX=10090 GN=Sephs1 PE=1 SV=1
Q9ERR7|SEP15_MOUSE	14.92	28	4	4	139000000	119000000	58800000	67000000	68600000	1.00:0.52	17806	Selenoprotein F OS=Mus musculus OX=10090 GN=Selenof PE=1 SV=3
P42208|SEPT2_MOUSE	11	29	7	7	186000000	200000000	24800000	60400000	75700000	1.00:0.31	41526	Septin-2 OS=Mus musculus OX=10090 GN=Sept2 PE=1 SV=2
Q9R1T4|SEPT6_MOUSE	9.3	16	4	4	34600000	49000000	5220000	10700000	38700000	1.00:0.42	49620	Septin-6 OS=Mus musculus OX=10090 GN=Sept6 PE=1 SV=4
O55131|SEPT7_MOUSE	19.43	13	4	3	42500000	40400000	7850000	10600000	13600000	1.00:0.26	50550	Septin-7 OS=Mus musculus OX=10090 GN=Sept7 PE=1 SV=1
Q80UG5|SEPT9_MOUSE	9.88	7	4	4	44800000	64500000	22000000	22700000	41800000	1.00:0.55	65575	Septin-9 OS=Mus musculus OX=10090 GN=Sept9 PE=1 SV=1
O35704|SPTC1_MOUSE	6.65	8	3	3	3680000	7760000	1900000	879000	4930000	1.00:0.59	52535	Serine palmitoyltransferase 1 OS=Mus musculus OX=10090 GN=Sptlc1 PE=1 SV=2
Q62093|SRSF2_MOUSE	5.88	7	2	2	20500000	50100000	11000000	3930000	32300000	1.00:0.45	25476	Serine/arginine-rich splicing factor 2 OS=Mus musculus OX=10090 GN=Srsf2 PE=1 SV=4
P84104|SRSF3_MOUSE	16.76	5	1	1	8560000	6740000	3410000	1630000	1670000	1.00:0.29	19330	Serine/arginine-rich splicing factor 3 OS=Mus musculus OX=10090 GN=Srsf3 PE=1 SV=1
Q8BL97|SRSF7_MOUSE	7.71	8	1	1	13000000	19600000	10000000	3700000	11600000	1.00:0.52	30818	Serine/arginine-rich splicing factor 7 OS=Mus musculus OX=10090 GN=Srsf7 PE=1 SV=1
Q99KH8|STK24_MOUSE	10.13	20	7	7	70000000	63000000	28400000	9140000	28400000	1.00:0.29	47954	Serine/threonine-protein kinase 24 OS=Mus musculus OX=10090 GN=Stk24 PE=1 SV=1
Q9JI11|STK4_MOUSE	8.67	3	1	1	22200000	68600000	8910000	3470000	9690000	1.00:0.16	55541	Serine/threonine-protein kinase 4 OS=Mus musculus OX=10090 GN=Stk4 PE=1 SV=1
Q76MZ3|2AAA_MOUSE	14.11	27	12	8	342000000	340000000	162000000	134000000	195000000	1.00:0.52	65323	Serine/threonine-protein phosphatase 2A 65 kDa regulatory subunit A alpha isoform OS=Mus musculus OX=10090 GN=Ppp2r1a PE=1 SV=3
P58389|PTPA_MOUSE	11.66	22	5	5	44100000	50600000	15900000	13400000	36300000	1.00:0.36	36710	Serine/threonine-protein phosphatase 2A activator OS=Mus musculus OX=10090 GN=Ptpa PE=1 SV=1
P63328|PP2BA_MOUSE	6.58	4	2	1	1950000	2450000	1190000	0	1730000	1.00:0.66	58644	Serine/threonine-protein phosphatase 2B catalytic subunit alpha isoform OS=Mus musculus OX=10090 GN=Ppp3ca PE=1 SV=1
P97470|PP4C_MOUSE	11.65	19	5	3	16500000	17400000	6180000	12000000	8460000	1.00:0.52	35080	Serine/threonine-protein phosphatase 4 catalytic subunit OS=Mus musculus OX=10090 GN=Ppp4c PE=1 SV=2
Q9CQR6|PPP6_MOUSE	8.87	13	2	2	6350000	9880000	2770000	268000	2610000	1.00:0.28	35159	Serine/threonine-protein phosphatase 6 catalytic subunit OS=Mus musculus OX=10090 GN=Ppp6c PE=1 SV=1
Q9Z1Z2|STRAP_MOUSE	17.46	8	2	2	18000000	16100000	4870000	2180000	3930000	1.00:0.28	38442	Serine-threonine kinase receptor-associated protein OS=Mus musculus OX=10090 GN=Strap PE=1 SV=2
Q99MR6|SRRT_MOUSE	6.55	2	2	2	4360000	7680000	3100000	2480000	2800000	1.00:0.52	100452	Serrate RNA effector molecule homolog OS=Mus musculus OX=10090 GN=Srrt PE=1 SV=1
Q91VW3|SH3L3_MOUSE	12.36	32	4	4	433000000	300000000	125000000	143000000	126000000	1.00:0.36	10477	SH3 domain-binding glutamic acid-rich-like protein 3 OS=Mus musculus OX=10090 GN=Sh3bgrl3 PE=1 SV=1
Q9JJU8|SH3L1_MOUSE	9.82	84	8	8	258000000	197000000	104000000	113000000	70100000	1.00:0.48	12811	SH3 domain-binding glutamic acid-rich-like protein OS=Mus musculus OX=10090 GN=Sh3bgrl PE=1 SV=1
Q99JR1|SFXN1_MOUSE	14.21	51	13	11	198000000	223000000	240000000	283000000	344000000	1.00:1.54	35649	Sideroflexin-1 OS=Mus musculus OX=10090 GN=Sfxn1 PE=1 SV=3
Q91V61|SFXN3_MOUSE	14.06	50	12	10	140000000	176000000	189000000	233000000	315000000	1.00:1.91	35406	Sideroflexin-3 OS=Mus musculus OX=10090 GN=Sfxn3 PE=1 SV=1
O55242|SGMR1_MOUSE	5.72	9	2	2	30100000	29900000	27700000	18800000	5250000	1.00:0.57	25250	Sigma non-opioid intracellular receptor 1 OS=Mus musculus OX=10090 GN=Sigmar1 PE=1 SV=1
Q9R0P6|SC11A_MOUSE	6.86	21	4	4	119000000	84900000	90800000	61700000	32100000	1.00:0.60	20626	Signal peptidase complex catalytic subunit SEC11A OS=Mus musculus OX=10090 GN=Sec11a PE=1 SV=1
Q9D958|SPCS1_MOUSE	14.49	7	1	1	14700000	9360000	4580000	3590000	1760000	1.00:0.27	18186	Signal peptidase complex subunit 1 OS=Mus musculus OX=10090 GN=Spcs1 PE=2 SV=3
P16254|SRP14_MOUSE	12.84	13	1	1	10500000	10000000	1520000	890000	3810000	1.00:0.20	12510	Signal recognition particle 14 kDa protein OS=Mus musculus OX=10090 GN=Srp14 PE=1 SV=1
P42225|STAT1_MOUSE	6.54	24	15	15	148000000	183000000	99900000	66700000	92800000	1.00:0.47	87197	Signal transducer and activator of transcription 1 OS=Mus musculus OX=10090 GN=Stat1 PE=1 SV=1
Q9WVL2|STAT2_MOUSE	16.25	2	1	1	4190000	5680000	0	864000	1020000	1.00:0.19	105417	Signal transducer and activator of transcription 2 OS=Mus musculus OX=10090 GN=Stat2 PE=1 SV=1
P42227|STAT3_MOUSE	14.66	10	6	6	26200000	29100000	14600000	16400000	21000000	1.00:0.66	88054	Signal transducer and activator of transcription 3 OS=Mus musculus OX=10090 GN=Stat3 PE=1 SV=2
P42230|STA5A_MOUSE	15.58	3	3	2	3160000	4130000	1320000	1230000	1680000	1.00:0.55	90831	Signal transducer and activator of transcription 5A OS=Mus musculus OX=10090 GN=Stat5a PE=1 SV=1
P42232|STA5B_MOUSE	6.58	3	2	1	732000	846000	292000	509000	0	1.00:0.51	90002	Signal transducer and activator of transcription 5B OS=Mus musculus OX=10090 GN=Stat5b PE=1 SV=1
Q9JM90|STAP1_MOUSE	11.05	6	1	1	11200000	3550000	569000	108000	1700000	1.00:0.11	34628	Signal-transducing adaptor protein 1 OS=Mus musculus OX=10090 GN=Stap1 PE=1 SV=1
Q8BJU0|SGTA_MOUSE	6.64	9	2	2	7510000	12800000	4460000	2610000	9460000	1.00:0.54	34322	Small glutamine-rich tetratricopeptide repeat-containing protein alpha OS=Mus musculus OX=10090 GN=Sgta PE=1 SV=2
P62307|RUXF_MOUSE	10.38	24	2	2	42500000	45000000	7270000	15400000	27400000	1.00:0.37	9725	Small nuclear ribonucleoprotein F OS=Mus musculus OX=10090 GN=Snrpf PE=1 SV=1
P62309|RUXG_MOUSE	13	26	2	2	62800000	63600000	3540000	10900000	16700000	1.00:0.16	8496	Small nuclear ribonucleoprotein G OS=Mus musculus OX=10090 GN=Snrpg PE=1 SV=1
P62315|SMD1_MOUSE	10.19	28	3	3	75300000	120000000	3390000	15300000	35400000	1.00:0.31	13282	Small nuclear ribonucleoprotein Sm D1 OS=Mus musculus OX=10090 GN=Snrpd1 PE=1 SV=1
P62317|SMD2_MOUSE	24.77	47	5	5	174000000	173000000	35900000	47800000	39300000	1.00:0.23	13527	Small nuclear ribonucleoprotein Sm D2 OS=Mus musculus OX=10090 GN=Snrpd2 PE=1 SV=1
P62320|SMD3_MOUSE	18.39	32	3	3	123000000	117000000	18400000	30900000	33800000	1.00:0.25	13916	Small nuclear ribonucleoprotein Sm D3 OS=Mus musculus OX=10090 GN=Snrpd3 PE=1 SV=1
P61957|SUMO2_MOUSE	9.01	23	2	1	32100000	26200000	10300000	14200000	25100000	1.00:0.57	10871	Small ubiquitin-related modifier 2 OS=Mus musculus OX=10090 GN=Sumo2 PE=1 SV=1
Q9Z266|SNAPN_MOUSE	12.05	10	1	1	10500000	7620000	1600000	1720000	237000	1.00:0.13	14904	SNARE-associated protein Snapin OS=Mus musculus OX=10090 GN=Snapin PE=1 SV=1
Q8VDN2|AT1A1_MOUSE	17.89	18	17	9	49100000	45600000	35900000	32100000	32900000	1.00:0.62	112982	Sodium/potassium-transporting ATPase subunit alpha-1 OS=Mus musculus OX=10090 GN=Atp1a1 PE=1 SV=1
Q5SWT3|S2535_MOUSE	6.07	4	1	1	2000000	1970000	641000	1320000	1920000	1.00:0.65	32631	Solute carrier family 25 member 35 OS=Mus musculus OX=10090 GN=Slc25a35 PE=1 SV=2
Q9D8U8|SNX5_MOUSE	7	8	3	3	17600000	31900000	8260000	12100000	17100000	1.00:0.50	46797	Sorting nexin-5 OS=Mus musculus OX=10090 GN=Snx5 PE=1 SV=1
Q8R0X7|SGPL1_MOUSE	10	7	3	3	29900000	24700000	9780000	7080000	20700000	1.00:0.50	63677	Sphingosine-1-phosphate lyase 1 OS=Mus musculus OX=10090 GN=Sgpl1 PE=1 SV=1
Q9Z1N5|DX39B_MOUSE	9.75	29	9	4	197000000	162000000	72500000	60400000	146000000	1.00:0.55	49035	Spliceosome RNA helicase Ddx39b OS=Mus musculus OX=10090 GN=Ddx39b PE=1 SV=1
Q64213|SF01_MOUSE	6.07	2	1	1	2350000	3290000	0	1920000	967000	1.00:0.51	70403	Splicing factor 1 OS=Mus musculus OX=10090 GN=Sf1 PE=1 SV=6
Q9D554|SF3A3_MOUSE	5.99	2	1	1	5960000	5620000	1390000	3820000	5310000	1.00:0.61	58842	Splicing factor 3A subunit 3 OS=Mus musculus OX=10090 GN=Sf3a3 PE=1 SV=2
Q921M3|SF3B3_MOUSE	7.04	4	4	4	7010000	4370000	3030000	1790000	3600000	1.00:0.59	135550	Splicing factor 3B subunit 3 OS=Mus musculus OX=10090 GN=Sf3b3 PE=1 SV=1
Q9DBG1|CP27A_MOUSE	5.22	2	1	1	1480000	3100000	1650000	175000	1500000	1.00:0.48	60720	Sterol 26-hydroxylase mitochondrial OS=Mus musculus OX=10090 GN=Cyp27a1 PE=1 SV=1
Q9ESP1|SDF2L_MOUSE	5.94	10	2	2	10400000	15800000	11600000	8990000	3950000	1.00:0.63	23648	Stromal cell-derived factor 2-like protein 1 OS=Mus musculus OX=10090 GN=Sdf2l1 PE=1 SV=2
Q8K2B3|SDHA_MOUSE	6.23	36	19	19	130000000	190000000	104000000	93400000	143000000	1.00:0.55	72585	Succinate dehydrogenase [ubiquinone] flavoprotein subunit mitochondrial OS=Mus musculus OX=10090 GN=Sdha PE=1 SV=1
Q9CZB0|C560_MOUSE	7.68	8	1	1	37400000	23900000	19600000	12800000	2710000	1.00:0.38	18382	Succinate dehydrogenase cytochrome b560 subunit mitochondrial OS=Mus musculus OX=10090 GN=Sdhc PE=1 SV=1
Q9R1T2|SAE1_MOUSE	18.07	33	9	9	99200000	98000000	45700000	29700000	44400000	1.00:0.33	38620	SUMO-activating enzyme subunit 1 OS=Mus musculus OX=10090 GN=Sae1 PE=1 SV=1
P63280|UBC9_MOUSE	15.43	20	3	3	34900000	47400000	11800000	8460000	3460000	1.00:0.21	18007	SUMO-conjugating enzyme UBC9 OS=Mus musculus OX=10090 GN=Ube2i PE=1 SV=1
P09671|SODM_MOUSE	6.7	23	4	4	114000000	109000000	97300000	54100000	17800000	1.00:0.51	24603	Superoxide dismutase [Mn] mitochondrial OS=Mus musculus OX=10090 GN=Sod2 PE=1 SV=3
Q9D6K5|SYJ2B_MOUSE	6.15	8	1	1	7280000	5540000	5260000	4250000	1180000	1.00:0.56	15815	Synaptojanin-2-binding protein OS=Mus musculus OX=10090 GN=Synj2bp PE=1 SV=1
O09044|SNP23_MOUSE	13.58	7	1	1	3020000	3540000	1430000	2080000	2260000	1.00:0.59	23261	Synaptosomal-associated protein 23 OS=Mus musculus OX=10090 GN=Snap23 PE=1 SV=1
O88983|STX8_MOUSE	7.61	8	1	1	2040000	3720000	653000	1560000	64600	1.00:0.26	26925	Syntaxin-8 OS=Mus musculus OX=10090 GN=Stx8 PE=1 SV=1
O08992|SDCB1_MOUSE	7.74	8	1	1	3170000	5780000	836000	1220000	3870000	1.00:0.44	32379	Syntenin-1 OS=Mus musculus OX=10090 GN=Sdcbp PE=1 SV=1
P26039|TLN1_MOUSE	5.43	37	62	55	773000000	919000000	289000000	304000000	613000000	1.00:0.56	269819	Talin-1 OS=Mus musculus OX=10090 GN=Tln1 PE=1 SV=2
Q921F2|TADBP_MOUSE	9.23	26	7	7	164000000	225000000	70000000	90500000	141000000	1.00:0.55	44548	TAR DNA-binding protein 43 OS=Mus musculus OX=10090 GN=Tardbp PE=1 SV=1
Q8BYJ6|TBCD4_MOUSE	12.34	4	4	4	53100000	81400000	16600000	19600000	41800000	1.00:0.41	147451	TBC1 domain family member 4 OS=Mus musculus OX=10090 GN=Tbc1d4 PE=1 SV=2
P11983|TCPA_MOUSE	8.68	23	9	8	127000000	217000000	76200000	64200000	113000000	1.00:0.43	60449	T-complex protein 1 subunit alpha OS=Mus musculus OX=10090 GN=Tcp1 PE=1 SV=3
P80314|TCPB_MOUSE	21.69	36	16	16	531000000	514000000	157000000	153000000	221000000	1.00:0.29	57477	T-complex protein 1 subunit beta OS=Mus musculus OX=10090 GN=Cct2 PE=1 SV=4
P80315|TCPD_MOUSE	8.21	41	16	15	450000000	447000000	194000000	215000000	393000000	1.00:0.63	58066	T-complex protein 1 subunit delta OS=Mus musculus OX=10090 GN=Cct4 PE=1 SV=3
P42932|TCPQ_MOUSE	9.41	36	17	17	402000000	434000000	245000000	200000000	385000000	1.00:0.59	59556	T-complex protein 1 subunit theta OS=Mus musculus OX=10090 GN=Cct8 PE=1 SV=3
Q9CQM5|TXD17_MOUSE	14.73	27	3	3	197000000	151000000	51600000	61900000	66100000	1.00:0.34	14015	Thioredoxin domain-containing protein 17 OS=Mus musculus OX=10090 GN=Txndc17 PE=1 SV=1
Q91W90|TXND5_MOUSE	7.67	29	9	9	235000000	200000000	156000000	77100000	128000000	1.00:0.63	46416	Thioredoxin domain-containing protein 5 OS=Mus musculus OX=10090 GN=Txndc5 PE=1 SV=2
Q9JMH6|TRXR1_MOUSE	21.06	14	5	5	115000000	106000000	54600000	44300000	40100000	1.00:0.50	67084	Thioredoxin reductase 1 cytoplasmic OS=Mus musculus OX=10090 GN=Txnrd1 PE=1 SV=3
P20108|PRDX3_MOUSE	10.53	25	7	7	242000000	316000000	247000000	233000000	143000000	1.00:0.57	28127	Thioredoxin-dependent peroxide reductase mitochondrial OS=Mus musculus OX=10090 GN=Prdx3 PE=1 SV=1
Q91YJ3|THYN1_MOUSE	6.75	5	1	1	546000	602000	183000	284000	584000	1.00:0.61	26178	Thymocyte nuclear protein 1 OS=Mus musculus OX=10090 GN=Thyn1 PE=1 SV=1
P39428|TRAF1_MOUSE	10.78	7	2	2	47200000	64200000	14100000	6310000	30600000	1.00:0.32	45465	TNF receptor-associated factor 1 OS=Mus musculus OX=10090 GN=Traf1 PE=1 SV=2
Q9ER38|TOR3A_MOUSE	13.85	5	1	1	9740000	6930000	1500000	2620000	4100000	1.00:0.33	43814	Torsin-3A OS=Mus musculus OX=10090 GN=Tor3a PE=1 SV=2
Q5NCF2|TPPC1_MOUSE	14.48	6	1	1	3760000	4420000	1350000	1210000	2410000	1.00:0.41	16882	Trafficking protein particle complex subunit 1 OS=Mus musculus OX=10090 GN=Trappc1 PE=1 SV=1
Q9D289|TPC6B_MOUSE	21	6	1	1	1920000	2170000	799000	702000	0	1.00:0.37	17936	Trafficking protein particle complex subunit 6B OS=Mus musculus OX=10090 GN=Trappc6b PE=1 SV=1
Q93092|TALDO_MOUSE	12.46	40	16	16	1890000000	2110000000	1130000000	957000000	1500000000	1.00:0.63	37387	Transaldolase OS=Mus musculus OX=10090 GN=Taldo1 PE=1 SV=2
Q62383|SPT6H_MOUSE	5.63	1	1	1	5090000	2310000	11500000	3900000	8060000	1.00:2.11	199084	Transcription elongation factor SPT6 OS=Mus musculus OX=10090 GN=Supt6h PE=1 SV=2
Q64152|BTF3_MOUSE	5.55	13	2	2	27000000	53400000	13200000	30600000	21400000	1.00:0.54	22031	Transcription factor BTF3 OS=Mus musculus OX=10090 GN=Btf3 PE=1 SV=3
Q04207|TF65_MOUSE	5.17	3	1	1	3940000	6520000	0	558000	2700000	1.00:0.31	60212	Transcription factor p65 OS=Mus musculus OX=10090 GN=Rela PE=1 SV=1
Q62318|TIF1B_MOUSE	5.14	2	1	1	2520000	3980000	1960000	0	2220000	1.00:0.64	88847	Transcription intermediary factor 1-beta OS=Mus musculus OX=10090 GN=Trim28 PE=1 SV=3
O35295|PURB_MOUSE	14.27	24	4	4	30100000	37300000	14500000	6210000	15400000	1.00:0.30	33901	Transcriptional activator protein Pur-beta OS=Mus musculus OX=10090 GN=Purb PE=1 SV=3
Q9WVA4|TAGL2_MOUSE	13.69	77	15	14	1660000000	2070000000	1110000000	1220000000	812000000	1.00:0.58	22395	Transgelin-2 OS=Mus musculus OX=10090 GN=Tagln2 PE=1 SV=4
P63028|TCTP_MOUSE	7.16	16	2	2	49800000	24900000	11000000	17700000	14000000	1.00:0.32	19462	Translationally-controlled tumor protein OS=Mus musculus OX=10090 GN=Tpt1 PE=1 SV=1
Q9QZE7|TSNAX_MOUSE	13.92	33	6	6	46100000	41900000	18100000	28100000	33600000	1.00:0.49	32926	Translin-associated protein X OS=Mus musculus OX=10090 GN=Tsnax PE=1 SV=1
Q62186|SSRD_MOUSE	11.02	37	6	6	310000000	269000000	160000000	146000000	70400000	1.00:0.39	18937	Translocon-associated protein subunit delta OS=Mus musculus OX=10090 GN=Ssr4 PE=1 SV=1
Q9DCF9|SSRG_MOUSE	6.57	8	1	1	82600000	111000000	71800000	78000000	29900000	1.00:0.59	21064	Translocon-associated protein subunit gamma OS=Mus musculus OX=10090 GN=Ssr3 PE=1 SV=1
Q9R0Q3|TMED2_MOUSE	5.22	18	3	3	60500000	107000000	86600000	57600000	9430000	1.00:0.58	22705	Transmembrane emp24 domain-containing protein 2 OS=Mus musculus OX=10090 GN=Tmed2 PE=1 SV=1
Q9CXE7|TMED5_MOUSE	5.86	16	4	4	69300000	78600000	79100000	24600000	8180000	1.00:0.49	26172	Transmembrane emp24 domain-containing protein 5 OS=Mus musculus OX=10090 GN=Tmed5 PE=1 SV=1
Q5F285|TM256_MOUSE	7.04	25	1	1	26200000	18800000	4210000	13900000	294000	1.00:0.27	11656	Transmembrane protein 256 OS=Mus musculus OX=10090 GN=Tmem256 PE=1 SV=1
Q9CR67|TMM33_MOUSE	20.62	5	1	1	20400000	22600000	11300000	14400000	12500000	1.00:0.59	28031	Transmembrane protein 33 OS=Mus musculus OX=10090 GN=Tmem33 PE=1 SV=1
Q9DBS1|TMM43_MOUSE	22.15	9	2	2	25300000	28400000	12400000	14600000	15600000	1.00:0.53	44783	Transmembrane protein 43 OS=Mus musculus OX=10090 GN=Tmem43 PE=1 SV=1
Q8BMS1|ECHA_MOUSE	6.88	5	3	3	14600000	18600000	15600000	5580000	10100000	1.00:0.66	82670	Trifunctional enzyme subunit alpha mitochondrial OS=Mus musculus OX=10090 GN=Hadha PE=1 SV=1
Q99JY0|ECHB_MOUSE	8.5	18	7	7	43400000	114000000	37000000	21300000	39000000	1.00:0.34	51386	Trifunctional enzyme subunit beta mitochondrial OS=Mus musculus OX=10090 GN=Hadhb PE=1 SV=1
Q64737|PUR2_MOUSE	6.28	1	1	1	4200000	8290000	5220000	2540000	1800000	1.00:0.51	107503	Trifunctional purine biosynthetic protein adenosine-3 OS=Mus musculus OX=10090 GN=Gart PE=1 SV=3
O89023|TPP1_MOUSE	6.56	4	1	1	4990000	4460000	2490000	0	3600000	1.00:0.64	61342	Tripeptidyl-peptidase 1 OS=Mus musculus OX=10090 GN=Tpp1 PE=1 SV=2
P32921|SYWC_MOUSE	11.39	23	8	8	209000000	220000000	62900000	103000000	136000000	1.00:0.45	54358	Tryptophan--tRNA ligase cytoplasmic OS=Mus musculus OX=10090 GN=Wars PE=1 SV=2
P99024|TBB5_MOUSE	5.95	45	16	2	177000000	807000000	75400000	35200000	242000000	1.00:0.24	49671	Tubulin beta-5 chain OS=Mus musculus OX=10090 GN=Tubb5 PE=1 SV=1
P48428|TBCA_MOUSE	12.47	16	3	3	25400000	22400000	11600000	10100000	17800000	1.00:0.57	12758	Tubulin-specific chaperone A OS=Mus musculus OX=10090 GN=Tbca PE=1 SV=3
Q9CYZ2|TPD54_MOUSE	10.77	22	4	4	169000000	366000000	1420000000	1780000000	2470000000	1.00:7.10	24043	Tumor protein D54 OS=Mus musculus OX=10090 GN=Tpd52l2 PE=1 SV=1
Q9DBS2|TPRGL_MOUSE	9.75	5	1	1	3210000	2160000	492000	425000	1930000	1.00:0.35	29814	Tumor protein p63-regulated gene 1-like protein OS=Mus musculus OX=10090 GN=Tprg1l PE=1 SV=1
Q91YR1|TWF1_MOUSE	12.51	5	1	1	12700000	4840000	339000	2450000	443000	1.00:0.12	40079	Twinfilin-1 OS=Mus musculus OX=10090 GN=Twf1 PE=1 SV=2
Q9Z0P5|TWF2_MOUSE	6.84	29	7	7	317000000	224000000	102000000	174000000	174000000	1.00:0.56	39471	Twinfilin-2 OS=Mus musculus OX=10090 GN=Twf2 PE=1 SV=1
P41241|CSK_MOUSE	10.95	10	4	4	61200000	93900000	35900000	17700000	55100000	1.00:0.47	50716	Tyrosine-protein kinase CSK OS=Mus musculus OX=10090 GN=Csk PE=1 SV=2
P08103|HCK_MOUSE	7.38	2	1	1	11800000	17000000	103000	2340000	6680000	1.00:0.21	59129	Tyrosine-protein kinase HCK OS=Mus musculus OX=10090 GN=Hck PE=1 SV=4
P52332|JAK1_MOUSE	13.14	1	1	1	28400000	35800000	56300000	49300000	67700000	1.00:1.80	133367	Tyrosine-protein kinase JAK1 OS=Mus musculus OX=10090 GN=Jak1 PE=1 SV=1
P35821|PTN1_MOUSE	10.75	7	3	3	24500000	19800000	10000000	9240000	18000000	1.00:0.58	49593	Tyrosine-protein phosphatase non-receptor type 1 OS=Mus musculus OX=10090 GN=Ptpn1 PE=1 SV=2
P29351|PTN6_MOUSE	7.24	33	18	17	219000000	517000000	201000000	134000000	160000000	1.00:0.31	67559	Tyrosine-protein phosphatase non-receptor type 6 OS=Mus musculus OX=10090 GN=Ptpn6 PE=1 SV=2
Q62189|SNRPA_MOUSE	6.56	9	3	1	10300000	28500000	156000000	190000000	14900000	1.00:6.19	31835	U1 small nuclear ribonucleoprotein A OS=Mus musculus OX=10090 GN=Snrpa PE=1 SV=3
Q9CQI7|RU2B_MOUSE	6.82	11	3	1	4930000	7430000	1600000	5590000	3300000	1.00:0.53	25323	U2 small nuclear ribonucleoprotein B'' OS=Mus musculus OX=10090 GN=Snrpb2 PE=1 SV=1
P62313|LSM6_MOUSE	8.24	42	4	4	51900000	35800000	30800000	29100000	14800000	1.00:0.55	9128	U6 snRNA-associated Sm-like protein LSm6 OS=Mus musculus OX=10090 GN=Lsm6 PE=1 SV=1
P62838|UB2D2_MOUSE	8.81	41	4	1	8670000	6040000	2580000	6060000	3660000	1.00:0.56	16735	Ubiquitin-conjugating enzyme E2 D2 OS=Mus musculus OX=10090 GN=Ube2d2 PE=1 SV=1
P68037|UB2L3_MOUSE	6.32	42	6	5	218000000	424000000	211000000	224000000	94000000	1.00:0.53	17862	Ubiquitin-conjugating enzyme E2 L3 OS=Mus musculus OX=10090 GN=Ube2l3 PE=1 SV=1
P61089|UBE2N_MOUSE	10.85	54	8	6	595000000	491000000	294000000	308000000	232000000	1.00:0.59	17138	Ubiquitin-conjugating enzyme E2 N OS=Mus musculus OX=10090 GN=Ube2n PE=1 SV=1
Q9CZY3|UB2V1_MOUSE	16.47	29	4	1	39500000	29900000	27600000	20200000	21400000	1.00:0.61	16355	Ubiquitin-conjugating enzyme E2 variant 1 OS=Mus musculus OX=10090 GN=Ube2v1 PE=1 SV=1
P61961|UFM1_MOUSE	12.23	18	1	1	29200000	20100000	11000000	12100000	7650000	1.00:0.42	9118	Ubiquitin-fold modifier 1 OS=Mus musculus OX=10090 GN=Ufm1 PE=1 SV=1
Q02053|UBA1_MOUSE	11.66	31	27	21	246000000	240000000	145000000	93500000	168000000	1.00:0.60	117809	Ubiquitin-like modifier-activating enzyme 1 OS=Mus musculus OX=10090 GN=Uba1 PE=1 SV=1
Q9EPV8|UBL5_MOUSE	11.92	12	1	1	14200000	10600000	5080000	6730000	5510000	1.00:0.47	8547	Ubiquitin-like protein 5 OS=Mus musculus OX=10090 GN=Ubl5 PE=1 SV=1
Q64339|ISG15_MOUSE	17.78	17	2	2	230000000	228000000	125000000	105000000	139000000	1.00:0.54	17898	Ubiquitin-like protein ISG15 OS=Mus musculus OX=10090 GN=Isg15 PE=1 SV=4
Q9CPX6|ATG3_MOUSE	16.85	13	3	3	24600000	21200000	5920000	4110000	9080000	1.00:0.34	35796	Ubiquitin-like-conjugating enzyme ATG3 OS=Mus musculus OX=10090 GN=Atg3 PE=1 SV=1
Q6P5E4|UGGG1_MOUSE	9.17	19	21	21	258000000	129000000	176000000	116000000	148000000	1.00:0.53	176433	UDP-glucose:glycoprotein glucosyltransferase 1 OS=Mus musculus OX=10090 GN=Uggt1 PE=1 SV=4
Q6ZQM8|UD17C_MOUSE	6.57	8	3	3	31700000	35200000	21600000	11100000	31500000	1.00:0.64	59758	UDP-glucuronosyltransferase 1-7C OS=Mus musculus OX=10090 GN=Ugt1a7c PE=1 SV=1
Q9D142|NUD14_MOUSE	5.69	6	1	1	972000	300000	849000	1740000	2850000	1.00:2.85	24444	Uridine diphosphate glucose pyrophosphatase OS=Mus musculus OX=10090 GN=Nudt14 PE=1 SV=1
P54728|RD23B_MOUSE	5.97	6	2	1	12000000	20300000	447000	4000000	0	1.00:0.14	43513	UV excision repair protein RAD23 homolog B OS=Mus musculus OX=10090 GN=Rad23b PE=1 SV=2
P40336|VP26A_MOUSE	12.63	6	1	1	13700000	14000000	7670000	0	8500000	1.00:0.58	38114	Vacuolar protein sorting-associated protein 26A OS=Mus musculus OX=10090 GN=Vps26a PE=1 SV=1
Q9EQH3|VPS35_MOUSE	10.2	5	4	4	18500000	24300000	10900000	11100000	10500000	1.00:0.59	91713	Vacuolar protein sorting-associated protein 35 OS=Mus musculus OX=10090 GN=Vps35 PE=1 SV=1
P70460|VASP_MOUSE	7.45	16	4	4	74700000	113000000	32200000	54700000	77000000	1.00:0.59	39667	Vasodilator-stimulated phosphoprotein OS=Mus musculus OX=10090 GN=Vasp PE=1 SV=4
P20152|VIME_MOUSE	5.74	41	20	17	220000000	1430000000	120000000	75600000	228000000	1.00:0.13	53688	Vimentin OS=Mus musculus OX=10090 GN=Vim PE=1 SV=3
Q9CRC0|VKOR1_MOUSE	5.52	8	1	1	8570000	6110000	7050000	4940000	1810000	1.00:0.63	17768	Vitamin K epoxide reductase complex subunit 1 OS=Mus musculus OX=10090 GN=Vkorc1 PE=1 SV=1
Q6TEK5|VKORL_MOUSE	15.76	6	1	1	2950000	4810000	653000	1360000	521000	1.00:0.22	19779	Vitamin K epoxide reductase complex subunit 1-like protein 1 OS=Mus musculus OX=10090 GN=Vkorc1l1 PE=1 SV=1
Q99KC8|VMA5A_MOUSE	15.97	12	8	8	83700000	104000000	49100000	38000000	73600000	1.00:0.59	87143	von Willebrand factor A domain-containing protein 5A OS=Mus musculus OX=10090 GN=Vwa5a PE=1 SV=2
P50516|VATA_MOUSE	6.11	30	13	13	121000000	217000000	121000000	89500000	121000000	1.00:0.56	68326	V-type proton ATPase catalytic subunit A OS=Mus musculus OX=10090 GN=Atp6v1a PE=1 SV=2
P62814|VATB2_MOUSE	9.33	41	15	15	419000000	474000000	284000000	149000000	317000000	1.00:0.51	56551	V-type proton ATPase subunit B brain isoform OS=Mus musculus OX=10090 GN=Atp6v1b2 PE=1 SV=1
Q8BVE3|VATH_MOUSE	8.77	18	5	5	42800000	67500000	24700000	20600000	36600000	1.00:0.45	55855	V-type proton ATPase subunit H OS=Mus musculus OX=10090 GN=Atp6v1h PE=1 SV=1
Q62523|ZYX_MOUSE	7.06	8	4	4	10500000	37200000	1160000	8060000	8650000	1.00:0.30	60546	Zyxin OS=Mus musculus OX=10090 GN=Zyx PE=1 SV=2

## Sheet: IPA Analysis
Ingenuity Canonical Pathways	-log(p-value)	Ratio	z-score	Molecules
3-phosphoinositide Biosynthesis	1.61	0.0493	-3	ATP1A1,CDIPT,NT5C,NUDT5,PPP2R1A,PPP3CA,PPP4C,PTPA,PTPN1,PTPN6
3-phosphoinositide Degradation	1.41	0.0476	-2.828	ATP1A1,NT5C,NUDT5,PPP2R1A,PPP3CA,PPP4C,PTPA,PTPN1,PTPN6
4-1BB Signaling in T Lymphocytes	2.92	0.147	-2	MAP2K1,MAPK1,NFKB2,REL,TRAF1
Actin Cytoskeleton Signaling	6.29	0.0857	-3.13	ACTA1,ACTC1,ACTR2,ACTR3,ARPC1B,ARPC5,ARPC5L,BRK1,CFL1,CSK,GNG12,GRB2,IQGAP1,MAP2K1,MAPK1,MYH9,MYL12A,MYL6,NCKAP1L,PFN1,RAC1
Actin Nucleation by ARP-WASP Complex	3.41	0.0968	-2.646	ACTR2,ACTR3,ARPC1B,ARPC5,ARPC5L,Cdc42,GRB2,RAC1,VASP
Activation of IRF by Cytosolic Pattern Recognition Receptors	2.34	0.0923	-1.342	IFIT2,ISG15,NFKB2,REL,STAT1,STAT2
Acute Myeloid Leukemia Signaling	3.48	0.0989	-1.89	GRB2,IDH1,MAP2K1,MAPK1,NFKB2,REL,STAT3,STAT5A,STAT5B
Acute Phase Response Signaling	2.29	0.0595	-2.121	FTL,GRB2,HNRNPK,ITIH3,MAP2K1,MAPK1,NFKB2,REL,SERPINF1,SOD2,STAT3
Adrenomedullin signaling pathway	2.06	0.0553	-2.333	Calm1 (includes others),CSK,GRB2,MAP2K1,MAPK1,NFKB2,NT5C,PDIA3,PRKACB,PRKAR1A,REL
Aldosterone Signaling in Epithelial Cells	3.22	0.0732	-2	AHCY,DNAJB1,DNAJB11,DNAJC3,DNAJC7,HSP90AB1,HSP90B1,HSPA1A/HSPA1B,HSPA1L,MAP2K1,MAPK1,PDIA3
AMPK Signaling	2.24	0.0537	0	ELAVL1,GNAI3,GNG10,GNG12,LIPE,MAPK1,PPM1G,PPP2R1A,PRKACB,PRKAR1A,PTPA,RAB1A,RAB7A
Amyloid Processing	2.14	0.098		CSNK2A1,MAPK1,NCSTN,PRKACB,PRKAR1A
Androgen Signaling	2.59	0.0651	-2.236	Calm1 (includes others),DNAJB1,GNAI3,GNG10,GNG12,MAPK1,NFKB2,POLR2H,PRKACB,PRKAR1A,REL
Angiopoietin Signaling	1.43	0.0649	-1	GRB2,NFKB2,REL,STAT5A,STAT5B
Antioxidant Action of Vitamin C	2.26	0.0714	2.236	GLRX,MAPK1,NFKB2,PDIA3,REL,STAT5A,STAT5B,TXNRD1
Antiproliferative Role of Somatostatin Receptor 2	1.99	0.0779		GNG10,GNG12,MAP2K1,MAPK1,NT5C,PTPN6
Apelin Adipocyte Signaling Pathway	4.41	0.116	-0.707	CAT,GNAI3,GPX1,LIPE,MAPK1,MGST1,NCF1,PRKACB,PRKAR1A,RAC1
Apelin Cardiomyocyte Signaling Pathway	1.5	0.0606	-2.449	CAT,GNAI3,MAPK1,MYL12A,MYL6,PDIA3
Apelin Endothelial Signaling Pathway	1.73	0.0576	-2.236	Calm1 (includes others),GNAI3,GNG10,GNG12,MAP2K1,MAPK1,NFKB2,REL
Apelin Pancreas Signaling Pathway	1.62	0.087		NFKB2,PRKACB,PRKAR1A,REL
Apoptosis Signaling	2.45	0.0769	0.378	AIFM1,BCL2A1,CASP6,CYCS,MAP2K1,MAPK1,NFKB2,REL
Arginine Biosynthesis IV	2.1	0.333		ASL,OAT
Arginine Degradation VI (Arginase 2 Pathway)	2.1	0.333		OAT,PYCR3
Aryl Hydrocarbon Receptor Signaling	3.34	0.0755	-1.134	ALDH1B1,ALDH2,ALDH3A2,CTSD,HSP90AB1,HSP90B1,MAPK1,MGST1,NEDD8,NFKB2,PTGES3,REL
Aspartate Degradation II	1.95	0.286		GOT1,MDH2
Autophagy	3.19	0.0657	-3.742	ATG3,Calm1 (includes others),CHP1,GABARAPL2,GNAI3,MAP2K1,MAPK1,NFKB2,PPP2R1A,PPP3CA,PRKACB,PRKAR1A,PTPA,RAB7A
Axonal Guidance Signaling	2.9	0.0474		ACTR2,ACTR3,ARPC1B,ARPC5,ARPC5L,CFL1,CHP1,DPYSL2,GNAI3,GNG10,GNG12,GRB2,MAP2K1,MAPK1,MYL12A,MYL6,PDIA3,PFN1,PPP3CA,PRKACB,PRKAR1A,RAC1,SDCBP,VASP
B Cell Activating Factor Signaling	1.72	0.093		MAPK1,NFKB2,REL,TRAF1
B Cell Receptor Signaling	3.08	0.067	-1.508	BCL2A1,Calm1 (includes others),CFL1,CSK,GRB2,IGHM,MAP2K1,MAPK1,NFKB2,PPP3CA,PTPN6,RAC1,REL
BAG2 Signaling Pathway	16.5	0.262	0	ANXA2,HSPA1A/HSPA1B,HSPA1L,MAPK1,NFKB2,PSMB2,PSMB3,PSMB4,PSMC1,PSMC2,PSMC3,PSMD11,PSMD12,PSMD13,PSMD3,PSMD4,PSMD5,PSMD6,PSMD7,PSMD9,PSME3,REL
BEX2 Signaling Pathway	1.89	0.0741	-0.447	LGALS1,NFKB2,PPP2R1A,PTPA,REL,STAT3
BMP signaling pathway	2.32	0.0805	-1.633	GRB2,MAP2K1,MAPK1,NFKB2,PRKACB,PRKAR1A,REL
Calcium Signaling	1.45	0.0463	-1.633	ACTA1,ACTC1,Calm1 (includes others),CHP1,MAPK1,MYH9,MYL6,PPP3CA,PRKACB,PRKAR1A
cAMP-mediated signaling	1.31	0.0437	-1.897	APEX1,Calm1 (includes others),GNAI3,GRK2,MAP2K1,MAPK1,PPP3CA,PRKACB,PRKAR1A,STAT3
Cancer Metastasis Signaling	3.09	0.0595	-1.897	Cdc42,GNAI3,GNG10,GNG12,GRB2,GRK2,JAK1,MAP2K1,MAPK1,NFKB2,PRKACB,PRKAR1A,RAC1,REL,STAT1,STAT3
Cardiac Hypertrophy Signaling	3.28	0.062	-2.309	Calm1 (includes others),Cdc42,CHP1,GNAI3,GNG10,GNG12,GRB2,MAP2K1,MAPK1,MYL12A,MYL6,PDIA3,PPP3CA,PRKACB,PRKAR1A,RAC1
Cardiac β-adrenergic Signaling	1.61	0.0517	-0.447	APEX1,GNAI3,GNG10,GNG12,GRK2,PPP2R1A,PRKACB,PRKAR1A,PTPA
Caveolar-mediated Endocytosis Signaling	3.38	0.107		ACTA1,ACTC1,COPB1,COPE,COPZ1,FLOT1,HLA-A,PTPN1
CCR3 Signaling in Eosinophils	1.8	0.0593		Calm1 (includes others),CFL1,GNAI3,GNG10,GNG12,MAP2K1,MAPK1,RAC1
CD27 Signaling in Lymphocytes	1.33	0.0702		CYCS,MAP2K1,NFKB2,REL
CD40 Signaling	2.28	0.0896	-2.236	MAP2K1,MAPK1,NFKB2,REL,STAT3,TRAF1
Cell Migration	2.07	0.0512	-2.236	Calm1 (includes others),CSK,DDR1,GNAI3,GNG10,GNG12,HCK,JAK1,MAP2K1,PDIA3,PRKACB,PRKAR1A,TWF1
Cellular Effects of Sildenafil (Viagra)	2.01	0.0604		ACTA1,ACTC1,Calm1 (includes others),MYH9,MYL12A,MYL6,PDIA3,PRKACB,PRKAR1A
Ceramide Degradation	1.95	0.286		ASAH1,NAAA
Ceramide Signaling	2.23	0.0778	-2.449	CTSD,CYCS,MAP2K1,NFKB2,PPP2R1A,PTPA,REL
Chemokine Signaling	1.37	0.0625	-1.342	Calm1 (includes others),CFL1,GNAI3,MAP2K1,MAPK1
Chronic Myeloid Leukemia Signaling	2.38	0.0748		CTBP1,GRB2,MAP2K1,MAPK1,NFKB2,REL,STAT5A,STAT5B
Clathrin-mediated Endocytosis Signaling	7.36	0.104		ACTA1,ACTC1,ACTR2,ACTR3,AP1M1,AP1S2,ARF6,ARPC1B,ARPC5,ARPC5L,CHP1,CLTC,CSNK2A1,DNM1L,GRB2,LYZ,PPP3CA,RAB7A,RAC1,SH3GLB1
CNTF Signaling	2.63	0.105	-0.816	GRB2,JAK1,MAP2K1,MAPK1,STAT1,STAT3
Coronavirus Pathogenesis Pathway	9.88	0.118	2.449	ATP6V1A,EEF1A1,FAU,JAK1,MAPK1,NFKB2,OAS1,RAB7A,REL,RPS10,RPS15A,RPS16,RPS17,RPS20,RPS21,RPS23,RPS25,RPS26,RPS28,RPS7,RPS9,STAT1,STAT2,STAT3
Corticotropin Releasing Hormone Signaling	1.57	0.0537	-2.236	ARPC5,Calm1 (includes others),GNAI3,MAP2K1,MAPK1,NT5C,PRKACB,PRKAR1A
Crosstalk between Dendritic Cells and Natural Killer Cells	2.21	0.0769		ACTA1,ACTC1,CCR7,FSCN1,HLA-A,NFKB2,REL
CXCR4 Signaling	1.71	0.0539	-2.449	Cdc42,GNAI3,GNG10,GNG12,MAP2K1,MAPK1,MYL12A,MYL6,RAC1
Death Receptor Signaling	1.56	0.0625	-2.236	ACTA1,ACTC1,CASP6,CYCS,NFKB2,REL
D-myo-inositol (1,4,5,6)-Tetrakisphosphate Biosynthesis	1.57	0.0508	-2.828	ATP1A1,NT5C,NUDT5,PPP2R1A,PPP3CA,PPP4C,PTPA,PTPN1,PTPN6
D-myo-inositol (3,4,5,6)-tetrakisphosphate Biosynthesis	1.57	0.0508	-2.828	ATP1A1,NT5C,NUDT5,PPP2R1A,PPP3CA,PPP4C,PTPA,PTPN1,PTPN6
D-myo-inositol-5-phosphate Metabolism	1.37	0.0466	-2.828	ATP1A1,NT5C,NUDT5,PPP2R1A,PPP3CA,PPP4C,PTPA,PTPN1,PTPN6
Dopamine Degradation	1.47	0.1		ALDH1B1,ALDH2,ALDH3A2
Dopamine Receptor Signaling	1.43	0.0649		PPP2R1A,PRKACB,PRKAR1A,PTPA,PTS
Dopamine-DARPP32 Feedback in cAMP Signaling	1.52	0.0497	-2.333	Calm1 (includes others),CHP1,GNAI3,PDIA3,PPP2R1A,PPP3CA,PRKACB,PRKAR1A,PTPA
EGF Signaling	3.49	0.127	-1.134	CSNK2A1,GRB2,JAK1,MAP2K1,MAPK1,STAT1,STAT3
EIF2 Signaling	17.1	0.152	-2.309	ACTA1,ACTC1,EIF2S3,EIF3F,EIF3H,EIF4A1,EIF4A3,FAU,GRB2,MAP2K1,MAPK1,PABPC1,PTBP1,RPL22,RPL23,RPL27,RPL28,RPL35,Rpl36a,RPL38,RPL5,RPS10,RPS15A,RPS16,RPS17,RPS20,RPS21,RPS23,RPS25,RPS26,RPS28,RPS7,RPS9,WARS1
Endocannabinoid Developing Neuron Pathway	2.55	0.0732	-2.236	GNAI3,GNG10,GNG12,MAP2K1,MAPK1,PRKACB,PRKAR1A,RAC1,STAT3
Endocannabinoid Neuronal Synapse Pathway	2.05	0.0612	-1.134	CHP1,GNAI3,GNG10,GNG12,MAPK1,PDIA3,PPP3CA,PRKACB,PRKAR1A
Ephrin B Signaling	2.78	0.0972	-2	CFL1,GNAI3,GNG10,GNG12,HNRNPK,MAPK1,RAC1
Ephrin Receptor Signaling	3.97	0.0746	-3.357	ACTR2,ACTR3,ARPC1B,ARPC5,ARPC5L,CFL1,GNAI3,GNG10,GNG12,GRB2,MAP2K1,MAPK1,RAC1,SDCBP,STAT3
Epithelial Adherens Junction Signaling	3.94	0.0823		ACTA1,ACTC1,ACTR2,ACTR3,ARPC1B,ARPC5,ARPC5L,CTNNA1,IQGAP1,MYH9,MYL6,RAC1,ZYX
ErbB2-ErbB3 Signaling	2.34	0.0923	-1.633	GRB2,MAP2K1,MAPK1,STAT3,STAT5A,STAT5B
ERK/MAPK Signaling	1.47	0.0467	-1.265	GRB2,MAP2K1,MAPK1,PPP2R1A,PRKACB,PRKAR1A,PTPA,RAC1,STAT1,STAT3
Erythropoietin Signaling Pathway	2.44	0.0621	-1.897	GRB2,HBA1/HBA2,Hbb-b1,MAP2K1,MAPK1,NFKB2,PTPN6,RAC1,REL,STAT5A,STAT5B
Estrogen Receptor Signaling	9	0.0817	-2.5	CFL1,CTBP1,GNAI3,GNG10,GNG12,GRB2,HNRNPD,HSP90AB1,HSP90B1,JAK1,MAP2K1,MAPK1,MYL12A,MYL6,NDUFA10,NDUFA11,NDUFA4,NDUFA7,NDUFB6,NDUFB7,NDUFS4,NDUFS7,NDUFS8,NDUFV1,NDUFV2,NFKB2,PDIA3,PRKACB,PRKAR1A,REL,SDHA,SDHC,SOD2
Estrogen-Dependent Breast Cancer Signaling	1.39	0.0633	-2	MAPK1,NFKB2,REL,STAT5A,STAT5B
Ethanol Degradation II	2.16	0.125	-2	AKR1A1,ALDH1B1,ALDH2,ALDH3A2
Ethanol Degradation IV	2.7	0.174	-2	ALDH1B1,ALDH2,ALDH3A2,CAT
FAK Signaling	1.65	0.0598		ACTA1,ACTC1,CSK,GRB2,MAP2K1,MAPK1,RAC1
FAT10 Cancer Signaling Pathway	1.5	0.08		EEF1A1,NFKB2,REL,STAT3
FAT10 Signaling Pathway	14.1	0.304		PSMB2,PSMB3,PSMB4,PSMC1,PSMC2,PSMC3,PSMD11,PSMD12,PSMD13,PSMD3,PSMD4,PSMD5,PSMD6,PSMD7,PSMD9,PSME3,UBA1
Fatty Acid α-oxidation	1.94	0.15		ALDH1B1,ALDH2,ALDH3A2
Fatty Acid β-oxidation I	2.92	0.147	-2.236	ACAA1,ACADM,HADHA,HADHB,SCP2
Fcγ Receptor-mediated Phagocytosis in Macrophages and Monocytes	6.43	0.138	-3.606	ACTA1,ACTC1,ACTR2,ACTR3,ARF6,ARPC1B,ARPC5,ARPC5L,HCK,MAPK1,NCF1,RAC1,VASP
Ferroptosis Signaling Pathway	3.65	0.0873	-1.508	ARF1,ARF3,ARF6,FTL,H2AX,H2AZ1,MAP2K1,MAPK1,PEBP1,STAT3,TXNRD1
FGF Signaling	1.81	0.0714	-0.816	GRB2,MAP2K1,MAPK1,PTPN6,RAC1,STAT3
FLT3 Signaling in Hematopoietic Progenitor Cells	3.19	0.1	-2.121	GRB2,MAP2K1,MAPK1,STAT1,STAT2,STAT3,STAT5A,STAT5B
fMLP Signaling in Neutrophils	7.79	0.13	-3.742	ACTR2,ACTR3,ARPC1B,ARPC5,ARPC5L,Calm1 (includes others),CHP1,GNAI3,GNG10,GNG12,MAP2K1,MAPK1,NCF1,NFKB2,PPP3CA,RAC1,REL
G Beta Gamma Signaling	1.45	0.0543	-1.89	GNAI3,GNG10,GNG12,GRB2,MAPK1,PRKACB,PRKAR1A
Gap Junction Signaling	2.08	0.0556		ACTA1,ACTC1,GNAI3,GRB2,MAP2K1,MAPK1,NT5C,PDIA3,PPP3CA,PRKACB,PRKAR1A
GDP-mannose Biosynthesis	3.59	0.5		GMPPA,GMPPB,GPI
Germ Cell-Sertoli Cell Junction Signaling	2.55	0.0643		ACTA1,ACTC1,Cdc42,CFL1,CTNNA1,IQGAP1,MAP2K1,MAPK1,RAB8B,RAC1,ZYX
Glucocorticoid Receptor Signaling	6.19	0.0602		ANXA1,CHP1,GRB2,HLA-A,HSP90AB1,HSP90B1,HSPA1A/HSPA1B,HSPA1L,JAK1,MAP2K1,MAPK1,NDUFA10,NDUFA11,NDUFA4,NDUFA7,NDUFB6,NDUFB7,NDUFS4,NDUFS7,NDUFS8,NDUFV1,NDUFV2,NFKB2,POLR2H,PPP3CA,PRKACB,PTGES3,RAC1,SDHA,SDHC,STAT1,STAT3,STAT5A,STAT5B,UBE2I
Gluconeogenesis I	4.55	0.231	-2.449	ALDOA,ENO3,GAPDH,GPI,MDH2,PGK1
Glutaryl-CoA Degradation	3.22	0.235	-2	ACAT1,HADHA,HADHB,PARK7
Glutathione Redox Reactions II	2.48	0.5		GLRX,PDIA3
Glycolysis I	4.55	0.231	-2.449	ALDOA,ENO3,GAPDH,GPI,PGK1,PKM
GM-CSF Signaling	4.37	0.129	-2.121	BCL2A1,GRB2,HCK,MAP2K1,MAPK1,PPP3CA,STAT1,STAT3,STAT5B
GNRH Signaling	2.71	0.0638	-1.414	Calm1 (includes others),GNAI3,GNG10,GNG12,GRB2,MAP2K1,MAPK1,NFKB2,PRKACB,PRKAR1A,RAC1,REL
Growth Hormone Signaling	2.15	0.0845	-1.633	MAPK1,PTPN6,STAT1,STAT3,STAT5A,STAT5B
Gαi Signaling	1.74	0.058	0	GNAI3,GNG10,GNG12,GRB2,MAPK1,PRKACB,PRKAR1A,STAT3
Gαq Signaling	4.2	0.0824	-2.121	Calm1 (includes others),Cdc42,CHP1,CSK,GNAI3,GNG10,GNG12,GRK2,MAP2K1,MAPK1,NFKB2,PPP3CA,RAC1,REL
Gαs Signaling	2.06	0.0661	-2.236	GNAI3,GNG10,GNG12,HCK,MAP2K1,MAPK1,PRKACB,PRKAR1A
Hepatic Fibrosis Signaling Pathway	2.54	0.0477	-2.357	Calm1 (includes others),Cdc42,FTL,GNAI3,IRAK4,JAK1,MAP2K1,MAPK1,MYL12A,MYL6,NCF1,NFKB2,PRKACB,PRKAR1A,RAC1,REL,SDHA,SDHC,SOD2,STAT3
HER-2 Signaling in Breast Cancer	4.67	0.0816	-0.5	ARF1,ARF3,ARF6,CASP6,COPS6,COX4I1,COX5A,COX7A2L,GRB2,HCK,MAP2K1,MAPK1,MT-CO2,NFKB2,REL,STAT3
HIF1α Signaling	2.8	0.0625	-1.732	APEX1,CHP1,ELOC,GPI,HSPA1A/HSPA1B,HSPA1L,MAP2K1,MAPK1,NCF1,PKM,PPP3CA,RAC1,STAT3
Histamine Degradation	2.14	0.176		ALDH1B1,ALDH2,ALDH3A2
Huntington's Disease Signaling	11.8	0.11	1.342	CASP6,CLTC,CTSD,CYCS,DNAJB1,DNM1L,GNG10,GNG12,GRB2,HSPA1A/HSPA1B,HSPA1L,MAPK1,POLR2H,PSMB2,PSMB3,PSMB4,PSMC1,PSMC2,PSMC3,PSMD11,PSMD12,PSMD13,PSMD3,PSMD4,PSMD5,PSMD6,PSMD7,PSMD9,PSME3,SDHA,SDHC
Hypoxia Signaling in the Cardiovascular System	3.42	0.108		HSP90AB1,HSP90B1,P4HB,UBE2D2,UBE2I,UBE2L3,UBE2N,UBE2V1
IGF-1 Signaling	2.45	0.0769	-1.414	CSNK2A1,GRB2,JAK1,MAP2K1,MAPK1,PRKACB,PRKAR1A,STAT3
IL-1 Signaling	3.38	0.0957	-2.236	GNAI3,GNG10,GNG12,IRAK4,MAPK1,NFKB2,PRKACB,PRKAR1A,REL
IL-10 Signaling	1.54	0.0694		JAK1,MAPK1,NFKB2,REL,STAT3
IL-12 Signaling and Production in Macrophages	1.78	0.0588		IRF8,LYZ,MAP2K1,MAPK1,NFKB2,RAB7A,REL,STAT1
IL-15 Production	2.55	0.0732	-1.414	CSK,DDR1,HCK,JAK1,MAP2K1,NFKB2,REL,STAT1,TWF1
IL-15 Signaling	3.3	0.104	-1.89	JAK1,MAP2K1,MAPK1,NFKB2,REL,STAT3,STAT5A,STAT5B
IL-17A Signaling in Airway Cells	2.28	0.0896	-1.342	JAK1,MAP2K1,MAPK1,NFKB2,REL,STAT3
IL-2 Signaling	3.21	0.115	-0.816	CSNK2A1,GRB2,JAK1,MAP2K1,MAPK1,STAT5A,STAT5B
IL-22 Signaling	4.77	0.25	-1.633	JAK1,MAPK1,STAT1,STAT3,STAT5A,STAT5B
IL-3 Signaling	6.43	0.152	-1.732	CHP1,GRB2,JAK1,MAP2K1,MAPK1,PPP3CA,PTPN6,RAC1,STAT1,STAT3,STAT5A,STAT5B
IL-6 Signaling	1.46	0.0547	-0.816	CSNK2A1,GRB2,MAP2K1,MAPK1,NFKB2,REL,STAT3
IL-7 Signaling Pathway	2.58	0.0897	-0.378	GRB2,IGHM,JAK1,MAPK1,STAT1,STAT5A,STAT5B
IL-8 Signaling	2.3	0.0569	-2.646	Cdc42,CSTB,GNAI3,GNG10,GNG12,IQGAP1,IRAK4,MAP2K1,MAPK1,NCF1,RAC1,VASP
IL-9 Signaling	4.79	0.2	-1.633	JAK1,NFKB2,REL,STAT1,STAT3,STAT5A,STAT5B
ILK Signaling	2.52	0.0606	-1.667	ACTA1,ACTC1,Cdc42,CFL1,MAPK1,MYH9,MYL6,NFKB2,PPP2R1A,PTPA,RAC1,REL
Induction of Apoptosis by HIV1	1.71	0.0769	-1	CYCS,NFKB2,REL,SLC25A4,TRAF1
Inhibition of ARE-Mediated mRNA Degradation Pathway	11.2	0.143	-0.707	DDX6,MAPK1,PABPN1,PPP2R1A,PRKACB,PRKAR1A,PSMB2,PSMB3,PSMB4,PSMC1,PSMC2,PSMC3,PSMD11,PSMD12,PSMD13,PSMD3,PSMD4,PSMD5,PSMD6,PSMD7,PSMD9,PSME3,PTPA
iNOS Signaling	3.93	0.149	-1.342	Calm1 (includes others),IRAK4,JAK1,MAPK1,NFKB2,REL,STAT1
Insulin Receptor Signaling	2.18	0.0643	1	ACLY,GRB2,JAK1,LIPE,MAP2K1,MAPK1,PRKACB,PRKAR1A,PTPN1
Insulin Secretion Signaling Pathway	5.66	0.0784	-4.146	DLD,EIF2S3,EIF4A1,EIF4A3,HCK,JAK1,MAPK1,PABPC1,PDIA3,PRKACB,PRKAR1A,SEC11A,SPCS1,SRP14,SSR3,SSR4,STAT1,STAT2,STAT3,STAT5A,STAT5B
Integrin Signaling	6.01	0.0892	-1.698	ACTA1,ACTC1,ACTR2,ACTR3,ARF1,ARF3,ARF6,ARPC1B,ARPC5,ARPC5L,Cdc42,GRB2,MAP2K1,MAPK1,MYL12A,PFN1,RAC1,VASP,ZYX
Interferon Signaling	3.72	0.167	-1.633	IFI35,ISG15,JAK1,OAS1,STAT1,STAT2
Iron homeostasis signaling pathway	3.88	0.0863		ATP6V1A,ATP6V1B2,ATP6V1H,FTL,HBA1/HBA2,Hbb-b1,JAK1,MAPK1,PCBP1,STAT3,STAT5A,STAT5B
Isoleucine Degradation I	4.43	0.294	-2.236	ACAT1,BCAT2,DLD,HADHA,HADHB
JAK/Stat Signaling	7.14	0.159	-1.155	GRB2,JAK1,MAP2K1,MAPK1,NFKB2,PTPN1,PTPN6,REL,STAT1,STAT2,STAT3,STAT5A,STAT5B
Ketogenesis	2.71	0.273		ACAT1,HADHA,HADHB
Leptin Signaling in Obesity	2.71	0.0946	-1	GRB2,MAP2K1,MAPK1,PDIA3,PRKACB,PRKAR1A,STAT3
Leucine Degradation I	2.99	0.333		ACADM,BCAT2,MCCC2
Leukocyte Extravasation Signaling	1.37	0.0466	-2.333	ACTA1,ACTC1,CTNNA1,GNAI3,MAPK1,MYL6,NCF1,RAC1,VASP
Lymphotoxin β Receptor Signaling	1.37	0.0727		CYCS,MAPK1,NFKB2,TRAF1
Melanocyte Development and Pigmentation Signaling	1.6	0.0638	-0.816	GRB2,MAP2K1,MAPK1,PRKACB,PRKAR1A,PTPN6
Melatonin Signaling	2.78	0.0972	-2.646	Calm1 (includes others),GNAI3,MAP2K1,MAPK1,PDIA3,PRKACB,PRKAR1A
Mevalonate Pathway I	2.39	0.214		ACAT1,HADHA,HADHB
MIF Regulation of Innate Immunity	1.69	0.0909		MAPK1,MIF,NFKB2,REL
MIF-mediated Glucocorticoid Regulation	1.98	0.111		MAPK1,MIF,NFKB2,REL
Mitochondrial Dysfunction	15.1	0.165		AIFM1,ATP5MF,ATP5PO,CAT,COX4I1,COX5A,COX7A2L,CYCS,FIS1,MT-CO2,NCSTN,NDUFA10,NDUFA11,NDUFA4,NDUFA7,NDUFB6,NDUFB7,NDUFS4,NDUFS7,NDUFS8,NDUFV1,NDUFV2,PARK7,PRDX3,SDHA,SDHC,SOD2,UQCRQ
Molecular Mechanisms of Cancer	1.66	0.0404		CASP6,Cdc42,CTNNA1,CYCS,GNAI3,GNG10,GNG12,GRB2,HAT1,JAK1,MAP2K1,MAPK1,NCSTN,NFKB2,PRKACB,PRKAR1A,RAC1,REL
mTOR Signaling	8.04	0.104	0	Cdc42,EIF3F,EIF3H,EIF4A1,EIF4A3,FAU,MAPK1,PPP2R1A,PTPA,RAC1,RPS10,RPS15A,RPS16,RPS17,RPS20,RPS21,RPS23,RPS25,RPS26,RPS28,RPS7,RPS9
Myc Mediated Apoptosis Signaling	1.5	0.08	-1	CYCS,NFKB2,PRKACB,PRKAR1A
NAD biosynthesis II (from tryptophan)	3.86	0.333	-2	HAAO,IDO1,KMO,KYNU
NAD Signaling Pathway	1.54	0.053	-1.89	ACADL,ACADM,AIFM1,ETFA,NAMPT,NFKB2,POLR2H,SOD2
Natural Killer Cell Signaling	2.5	0.0603	-0.905	CFL1,GRB2,HLA-A,HSPA1A/HSPA1B,HSPA1L,IRAK4,MAP2K1,MAPK1,NFKB2,PTPN6,RAC1,REL
Necroptosis Signaling Pathway	1.87	0.0573	-1.667	CHP1,DNM1L,JAK1,PPID,PPP3CA,SLC25A4,STAT1,STAT2,TIMM13
NER (Nucleotide Excision Repair, Enhanced Pathway)	1.92	0.068	0.447	COPS3,COPS4,COPS6,NEDD8,POLR2H,UBE2I,UBE2N
Netrin Signaling	1.54	0.0694	-2.236	CHP1,PPP3CA,PRKACB,PRKAR1A,RAC1
Neuregulin Signaling	1.65	0.0598	-1.342	GRB2,HSP90AB1,HSP90B1,MAP2K1,MAPK1,STAT5A,STAT5B
Neuroinflammation Signaling Pathway	1.39	0.0413	-0.632	CHP1,HLA-A,IRAK4,JAK1,MAPK1,NCF1,NCSTN,NFKB2,PPP3CA,RAC1,REL,SOD2,STAT1
Nitric Oxide Signaling in the Cardiovascular System	1.61	0.0588	-1.89	Calm1 (includes others),HSP90AB1,HSP90B1,MAP2K1,MAPK1,PRKACB,PRKAR1A
Noradrenaline and Adrenaline Degradation	2.03	0.114	-2	AKR1A1,ALDH1B1,ALDH2,ALDH3A2
NRF2-mediated Oxidative Stress Response	3.69	0.0675	-2.449	ACTA1,ACTC1,AKR1A1,CAT,DNAJB1,DNAJB11,DNAJC3,DNAJC7,FTL,HSP90AB1,HSP90B1,MAP2K1,MAPK1,MGST1,SOD2,TXNRD1
Oncostatin M Signaling	5.15	0.186	-1.414	GRB2,JAK1,MAP2K1,MAPK1,STAT1,STAT3,STAT5A,STAT5B
Opioid Signaling Pathway	2.16	0.0507	-2.309	Calm1 (includes others),CLTC,GNAI3,GNG10,GNG12,GRK2,HCK,MAP2K1,MAPK1,NFKB2,PPP3CA,PRKACB,PRKAR1A,RAC1
Oxidative Phosphorylation	12.9	0.193	-3.71	ATP5MF,ATP5PO,COX4I1,COX5A,COX7A2L,CYCS,MT-CO2,NDUFA10,NDUFA11,NDUFA4,NDUFA7,NDUFB6,NDUFB7,NDUFS4,NDUFS7,NDUFS8,NDUFV1,NDUFV2,SDHA,SDHC,UQCRQ
P2Y Purigenic Receptor Signaling Pathway	2.96	0.0775	-1.89	GNAI3,GNG10,GNG12,MAP2K1,MAPK1,NFKB2,PDIA3,PRKACB,PRKAR1A,REL
p70S6K Signaling	2.34	0.0682	0	GNAI3,GRB2,IGHM,JAK1,MAP2K1,MAPK1,PDIA3,PPP2R1A,PTPA
PAK Signaling	1.63	0.0593	-1.633	CFL1,GRB2,MAP2K1,MAPK1,MYL12A,MYL6,RAC1
Pancreatic Adenocarcinoma Signaling	2.48	0.0714	-1.414	GRB2,JAK1,MAP2K1,MAPK1,NFKB2,RAC1,REL,STAT1,STAT3
Parkinson's Signaling	2.22	0.188		CYCS,MAPK1,PARK7
Paxillin Signaling	2.35	0.0741	-1.414	ACTA1,ACTC1,ARF1,ARF6,CSK,GRB2,MAPK1,RAC1
PD-1, PD-L1 cancer immunotherapy pathway	2.4	0.0755	0.378	CD274,CSK,CSNK2A1,HLA-A,JAK1,PDCD1LG2,STAT5A,STAT5B
PDGF Signaling	2.34	0.0814	-1.134	CSNK2A1,GRB2,JAK1,MAP2K1,MAPK1,STAT1,STAT3
PEDF Signaling	1.81	0.0714	-1.342	MAPK1,NFKB2,RAC1,REL,SERPINF1,SOD2
PFKFB4 Signaling Pathway	2.33	0.109	-1.342	GPI,MAP2K1,MAPK1,PRKACB,PRKAR1A
Phagosome Maturation	3.34	0.0755		ATP6V1A,ATP6V1B2,ATP6V1H,CTSC,CTSD,CTSH,DYNLRB1,HLA-A,NCF1,PRDX2,RAB7A,RAC1
Phenylalanine Degradation IV (Mammalian, via Side Chain)	2.39	0.214		ALDH2,ALDH3A2,GOT1
Phenylethylamine Degradation I	2.48	0.5		ALDH2,ALDH3A2
PI3K Signaling in B Lymphocytes	2.63	0.0699	-2.828	Calm1 (includes others),CHP1,IGHM,MAP2K1,MAPK1,NFKB2,PDIA3,PPP3CA,RAC1,REL
PI3K/AKT Signaling	2.06	0.0553	0	CDC37,GRB2,HSP90AB1,HSP90B1,JAK1,MAP2K1,MAPK1,NFKB2,PPP2R1A,PTPA,REL
Polyamine Regulation in Colon Cancer	12	0.258		PSMB2,PSMB3,PSMB4,PSMC1,PSMC2,PSMC3,PSMD11,PSMD12,PSMD13,PSMD3,PSMD4,PSMD5,PSMD6,PSMD7,PSMD9,PSME3
PPAR Signaling	2.97	0.0841	1.414	GRB2,HSP90AB1,HSP90B1,MAP2K1,MAPK1,NFKB2,REL,STAT5A,STAT5B
PPARα/RXRα Activation	3.1	0.0674	-0.302	ACAA1,ACADL,GRB2,HSP90AB1,HSP90B1,MAP2K1,MAPK1,NFKB2,PDIA3,PRKACB,PRKAR1A,REL,STAT5B
Production of Nitric Oxide and Reactive Oxygen Species in Macrophages	4.23	0.0785	-1.155	CAT,Cdc42,IRF8,JAK1,LYZ,MAP2K1,MAPK1,NCF1,NFKB2,PPP2R1A,PTPA,PTPN6,RAC1,REL,STAT1
Prolactin Signaling	2.98	0.093	-1.89	GRB2,MAP2K1,MAPK1,NMI,STAT1,STAT3,STAT5A,STAT5B
Proline Biosynthesis II (from Arginine)	2.26	0.4		OAT,PYCR3
Prostate Cancer Signaling	1.74	0.0625		GRB2,HSP90AB1,HSP90B1,MAP2K1,MAPK1,NFKB2,REL
Protein Kinase A Signaling	2.75	0.0498	-1.604	APEX1,Calm1 (includes others),CHP1,GNAI3,GNG10,GNG12,LIPE,MAP2K1,MAPK1,MYL12A,MYL6,NFKB2,PDIA3,PPP3CA,PRKACB,PRKAR1A,PTPN1,PTPN6,REL,VASP
Protein Ubiquitination Pathway	13.6	0.12		DNAJB1,DNAJB11,DNAJC3,DNAJC7,ELOC,HLA-A,HSP90AB1,HSP90B1,HSPA1A/HSPA1B,HSPA1L,PSMB2,PSMB3,PSMB4,PSMC1,PSMC2,PSMC3,PSMD11,PSMD12,PSMD13,PSMD3,PSMD4,PSMD5,PSMD6,PSMD7,PSMD9,SUGT1,TAP2,UBA1,UBE2D2,UBE2I,UBE2L3,UBE2N,UBE2V1
Purine Nucleotides De Novo Biosynthesis II	2.71	0.273		ATIC,GART,PFAS
Putrescine Degradation III	1.88	0.143		ALDH1B1,ALDH2,ALDH3A2
Pyrimidine Ribonucleotides Interconversion	1.33	0.0882		NME1,NME2,NUDT5
Rac Signaling	5.23	0.101	-3.464	ACTR2,ACTR3,ARPC1B,ARPC5,ARPC5L,BRK1,CFL1,IQGAP1,MAP2K1,MAPK1,NCF1,NFKB2,RAC1,REL
RANK Signaling in Osteoclasts	2.21	0.0769	-2.449	Calm1 (includes others),CHP1,MAP2K1,MAPK1,NFKB2,PPP3CA,REL
RAR Activation	2.56	0.0612		CSK,CSNK2A1,MAP2K1,MAPK1,NFKB2,PRKACB,PRKAR1A,PRMT1,RAC1,REL,STAT5A,STAT5B
Reelin Signaling in Neurons	4.29	0.0952	-2.714	ACTR2,ACTR3,ARPC1B,ARPC5,ARPC5L,CFL1,HCK,MAP2K1,MAPK1,PAFAH1B3,PDK3,RAC1
Regulation of Actin-based Motility by Rho	5.37	0.112	-3.317	ACTA1,ACTC1,ACTR2,ACTR3,ARPC1B,ARPC5,ARPC5L,Cdc42,CFL1,MYL12A,MYL6,PFN1,RAC1
Regulation of eIF4 and p70S6K Signaling	11	0.134	0.447	EIF2S3,EIF3F,EIF3H,EIF4A1,EIF4A3,FAU,GRB2,MAP2K1,MAPK1,PABPC1,PPP2R1A,PTPA,RPS10,RPS15A,RPS16,RPS17,RPS20,RPS21,RPS23,RPS25,RPS26,RPS28,RPS7,RPS9
Relaxin Signaling	2.93	0.0719	-2.236	APEX1,GNAI3,GNG10,GNG12,MAP2K1,MAPK1,NFKB2,NT5C,PRKACB,PRKAR1A,REL
Remodeling of Epithelial Adherens Junctions	10.3	0.221	-2.828	ACTA1,ACTC1,ACTR2,ACTR3,ARF6,ARPC1B,ARPC5,ARPC5L,CTNNA1,DNM1L,IQGAP1,MAPRE1,NME1,RAB7A,ZYX
Renal Cell Carcinoma Signaling	1.91	0.075	-1	ELOC,FH,GRB2,MAP2K1,MAPK1,RAC1
Renin-Angiotensin Signaling	3.83	0.0917	-2.121	GRB2,MAP2K1,MAPK1,NFKB2,PRKACB,PRKAR1A,PTPN6,RAC1,REL,STAT1,STAT3
RhoA Signaling	6.54	0.121	-3.873	ACTA1,ACTC1,ACTR2,ACTR3,ARPC1B,ARPC5,ARPC5L,CFL1,MYL12A,MYL6,PFN1,SEPTIN2,SEPTIN6,SEPTIN7,SEPTIN9
RhoGDI Signaling	4.19	0.0744	2.714	ACTA1,ACTC1,ACTR2,ACTR3,ARPC1B,ARPC5,ARPC5L,Cdc42,CFL1,GNAI3,GNG10,GNG12,MYH9,MYL12A,MYL6,RAC1
Role of Hypercytokinemia/hyperchemokinemia in the Pathogenesis of Influenza	2.34	0.0814	-1.89	IFIT2,ISG15,JAK1,NFKB2,OAS1,STAT1,STAT2
Role of IL-17A in Arthritis	1.33	0.0702		MAP2K1,MAPK1,NFKB2,REL
Role of IL-17F in Allergic Inflammatory Airway Diseases	1.65	0.0889		MAP2K1,MAPK1,NFKB2,REL
Role of JAK family kinases in IL-6-type Cytokine Signaling	4.66	0.24		JAK1,MAPK1,STAT1,STAT3,STAT5A,STAT5B
Role of JAK1 and JAK3 in γc Cytokine Signaling	2.89	0.101		GRB2,JAK1,MAPK1,STAT1,STAT3,STAT5A,STAT5B
Role of JAK1, JAK2 and TYK2 in Interferon Signaling	5.72	0.269		JAK1,NFKB2,PTPN6,REL,STAT1,STAT2,STAT3
Role of JAK2 in Hormone-like Cytokine Signaling	4.88	0.206		JAK1,PTPN1,PTPN6,STAT1,STAT3,STAT5A,STAT5B
Role of NFAT in Cardiac Hypertrophy	2.16	0.0545	-1.897	Calm1 (includes others),CHP1,GNAI3,GNG10,GNG12,GRB2,MAP2K1,MAPK1,PDIA3,PPP3CA,PRKACB,PRKAR1A
Role of PI3K/AKT Signaling in the Pathogenesis of Influenza	2.31	0.0909	-2	GNAI3,MAP2K1,MAPK1,NFKB2,PLAC8,REL
Role of PKR in Interferon Induction and Antiviral Response	4.62	0.0956	-0.577	CYCS,DNAJC3,HSP90AB1,HSP90B1,HSPA1A/HSPA1B,HSPA1L,JAK1,MAPK1,NFKB2,REL,STAT1,STAT2,STAT3
Role of Tissue Factor in Cancer	1.67	0.0603		CFL1,HCK,MAPK1,P4HB,RAC1,STAT5A,STAT5B
Semaphorin Neuronal Repulsive Signaling Pathway	1.54	0.053	0.707	CFL1,DPYSL2,MAP2K1,MYL12A,MYL6,PRKACB,PRKAR1A,RAC1
Semaphorin Signaling in Neurons	1.79	0.0806		Cdc42,CFL1,DPYSL2,MAPK1,RAC1
Signaling by Rho Family GTPases	8.1	0.0933	-4.243	ACTA1,ACTC1,ACTR2,ACTR3,ARPC1B,ARPC5,ARPC5L,Cdc42,CFL1,GNAI3,GNG10,GNG12,IQGAP1,MAP2K1,MAPK1,MYL12A,MYL6,NCF1,NFKB2,RAC1,REL,SEPTIN2,SEPTIN6,SEPTIN7,SEPTIN9
Sirtuin Signaling Pathway	9.27	0.0959	1.964	ACADL,ACLY,APEX1,ATG3,GABARAPL2,MAPK1,NAMPT,NDUFA10,NDUFA11,NDUFA4,NDUFA7,NDUFB6,NDUFB7,NDUFS4,NDUFS7,NDUFS8,NDUFV1,NDUFV2,NFKB2,PGK1,PPID,REL,SDHA,SDHC,SLC25A4,SOD2,STAT3,TIMM13
Sonic Hedgehog Signaling	1.5	0.103		GRK2,PRKACB,PRKAR1A
Sphingosine-1-phosphate Signaling	2.12	0.0678	-1.342	ASAH1,CASP6,Cdc42,GNAI3,MAPK1,NAAA,PDIA3,RAC1
Spliceosomal Cycle	2.21	0.102	-2.236	DDX39B,EIF4A3,MAGOH,MAGOHB,SF3B3
Sumoylation Pathway	2.48	0.0777	0.447	Cdc42,CTBP1,NFKB2,RAC1,SAE1,SERBP1,SUMO2,UBE2I
Superoxide Radicals Degradation	1.84	0.25		CAT,SOD2
Superpathway of Cholesterol Biosynthesis	2.32	0.138	-2	ACAT1,FDPS,HADHA,HADHB
Superpathway of Citrulline Metabolism	1.31	0.133		ASL,OAT
Superpathway of Geranylgeranyldiphosphate Biosynthesis I (via Mevalonate)	3.12	0.222	-2	ACAT1,FDPS,HADHA,HADHB
Superpathway of Methionine Degradation	1.94	0.108	-2	AHCY,DLD,GOT1,PRMT1
Synaptic Long Term Potentiation	1.9	0.062	-2.828	Calm1 (includes others),CHP1,MAP2K1,MAPK1,PDIA3,PPP3CA,PRKACB,PRKAR1A
Synaptogenesis Signaling Pathway	2.07	0.0481	-2.496	ACTR2,ACTR3,ARPC1B,ARPC5,ARPC5L,Calm1 (includes others),CFL1,GRB2,HCK,MAPK1,NAP1L1,NAP1L4,PRKACB,PRKAR1A,RAC1
Systemic Lupus Erythematosus In B Cell Signaling Pathway	6	0.0794	-2.4	Calm1 (includes others),CHP1,CSK,GRB2,HCK,IFIT2,IGHM,IRAK4,IRF5,ISG15,JAK1,MAP2K1,MAPK1,NFKB2,PPP3CA,PTPN6,RAC1,REL,STAT1,STAT2,STAT3,TRAF1
TCA Cycle II (Eukaryotic)	3.65	0.208	-2.236	DLD,FH,MDH2,SDHA,SDHC
Telomerase Signaling	2.97	0.0841	0.378	GRB2,HSP90AB1,HSP90B1,MAP2K1,MAPK1,PPP2R1A,PTGES3,PTPA,TPP1
Th1 and Th2 Activation Pathway	1.64	0.0523		CD274,GRB2,HLA-A,JAK1,NCSTN,STAT1,STAT3,STAT5A,STAT5B
Th1 Pathway	1.56	0.0574	-0.378	CD274,GRB2,HLA-A,JAK1,NCSTN,STAT1,STAT3
Thrombin Signaling	2.77	0.0619	-1.633	Cdc42,GNAI3,GNG10,GNG12,GRB2,MAP2K1,MAPK1,MYL12A,MYL6,NFKB2,PDIA3,RAC1,REL
Thrombopoietin Signaling	3.13	0.111	-1.89	GRB2,MAP2K1,MAPK1,STAT1,STAT3,STAT5A,STAT5B
Tight Junction Signaling	3.99	0.0787		ACTA1,ACTC1,CTNNA1,MYH9,MYL6,NFKB2,NUDT21,PPP2R1A,PRKACB,PRKAR1A,PTPA,RAC1,REL,VASP
TNFR1 Signaling	1.45	0.0769		CASP6,CYCS,NFKB2,REL
TNFR2 Signaling	1.39	0.0938		NFKB2,REL,TRAF1
Toll-like Receptor Signaling	1.41	0.0641		IRAK4,MAPK1,NFKB2,REL,TRAF1
TREM1 Signaling	2.61	0.0909	-1.633	GRB2,MAPK1,NFKB2,REL,STAT3,STAT5A,STAT5B
Tryptophan Degradation III (Eukaryotic)	7.27	0.333	-2.828	ACAT1,HAAO,HADHA,HADHB,IDO1,KMO,KYNU,PARK7
Tryptophan Degradation to 2-amino-3-carboxymuconate Semialdehyde	5.33	0.667	-2	HAAO,IDO1,KMO,KYNU
Tryptophan Degradation X (Mammalian, via Tryptamine)	2.56	0.16	-2	AKR1A1,ALDH1B1,ALDH2,ALDH3A2
Tumor Microenvironment Pathway	1.95	0.0559	-2.333	CD274,HLA-A,IDO1,MAP2K1,MAPK1,NFKB2,PDCD1LG2,RAC1,REL,STAT3
Tumoricidal Function of Hepatic Natural Killer Cells	1.72	0.125		AIFM1,CASP6,CYCS
TWEAK Signaling	2.75	0.135	-1	CASP6,CYCS,NFKB2,REL,TRAF1
UDP-N-acetyl-D-galactosamine Biosynthesis II	1.43	0.154		GNPDA1,GPI
Unfolded protein response	3.52	0.1	-0.816	DNAJB1,DNAJB11,DNAJC3,DNAJC7,ERO1B,HSP90B1,HSPA1A/HSPA1B,HSPA1L,P4HB
Valine Degradation I	2.94	0.2	-2	BCAT2,DLD,HADHA,HADHB
VEGF Signaling	2.59	0.0808	-0.816	ACTA1,ACTC1,EIF2S3,ELAVL1,GRB2,MAP2K1,MAPK1,PTPN6
Virus Entry via Endocytic Pathways	1.9	0.0673		ACTA1,ACTC1,AP1M1,AP1S2,CLTC,HLA-A,RAC1
Xenobiotic Metabolism AHR Signaling Pathway	3.63	0.103	-1.414	ALDH1B1,ALDH2,ALDH3A2,HSP90AB1,HSP90B1,MGST1,NFKB2,PTGES3,REL
Xenobiotic Metabolism CAR Signaling Pathway	2.22	0.0582	-1.508	ALDH1B1,ALDH2,ALDH3A2,DNAJC7,HSP90AB1,HSP90B1,MAP2K1,MAPK1,MGST1,PPP2R1A,PTPA
Xenobiotic Metabolism PXR Signaling Pathway	1.76	0.0521	-1.897	ALDH1B1,ALDH2,ALDH3A2,CAT,DNAJC7,HSP90AB1,HSP90B1,MGST1,PRKACB,PRKAR1A
Xenobiotic Metabolism Signaling	2.76	0.0554		ALDH1B1,ALDH2,ALDH3A2,CAT,DNAJC7,FTL,HSP90AB1,HSP90B1,MAP2K1,MAPK1,MGST1,NFKB2,PPP2R1A,PTGES3,PTPA,REL
α-Adrenergic Signaling	2.4	0.0755	-2	Calm1 (includes others),GNAI3,GNG10,GNG12,MAP2K1,MAPK1,PRKACB,PRKAR1A

## Sheet: GO Annotation
Symbol	Entrez Gene Name	UniProt/Swiss-Prot Accession	Expr Log2 Ratio(IFNg+3HKA)/IFNg	Location	Type(s)	Entrez Gene ID for Human	Entrez Gene ID for Mouse
ABHD12	abhydrolase domain containing 12, lysophospholipase	ABD12_MOUSE	-0.954	Plasma Membrane	enzyme	26090	76192
ABRACL	ABRA C-terminal like	ABRAL_MOUSE	-0.749	Other	other	58527	73112
ACAA1	acetyl-CoA acyltransferase 1	THIKA_MOUSE	-2.857	Cytoplasm	enzyme	30	113868
ACADL	acyl-CoA dehydrogenase long chain	ACADL_MOUSE	-1.031	Cytoplasm	enzyme	33	11363
ACADM	acyl-CoA dehydrogenase medium chain	ACADM_MOUSE	-0.801	Cytoplasm	enzyme	34	11364
ACAT1	acetyl-CoA acetyltransferase 1	THIL_MOUSE	-0.7	Cytoplasm	enzyme	38	110446
ACLY	ATP citrate lyase	ACLY_MOUSE	-0.674	Cytoplasm	enzyme	47	104112
ACOT7	acyl-CoA thioesterase 7	BACH_MOUSE	-1.682	Cytoplasm	enzyme	11332	70025
ACOX3	acyl-CoA oxidase 3, pristanoyl	ACOX3_MOUSE	-1.497	Cytoplasm	enzyme	8310	80911
ACTA1	actin alpha 1, skeletal muscle	ACTS_MOUSE	-1.732	Cytoplasm	other	58	11459
ACTC1	actin alpha cardiac muscle 1	ACTC_MOUSE	-1.263	Cytoplasm	enzyme	70	11464
ACTL6A	actin like 6A	ACL6A_MOUSE	-1.254	Nucleus	other	86	56456
ACTR2	actin related protein 2	ARP2_MOUSE	-1.255	Plasma Membrane	other	10097	66713
ACTR3	actin related protein 3	ARP3_MOUSE	-0.93	Plasma Membrane	other	10096	74117
ADRM1	adhesion regulating molecule 1	ADRM1_MOUSE	-0.991	Plasma Membrane	other	11047	56436
AHCY	adenosylhomocysteinase	SAHH_MOUSE	-0.575	Cytoplasm	enzyme	191	269378
AHSA1	activator of HSP90 ATPase activity 1	AHSA1_MOUSE	-1.422	Cytoplasm	other	10598	217737
AIFM1	apoptosis inducing factor mitochondria associated 1	AIFM1_MOUSE	-1.089	Cytoplasm	enzyme	9131	26926
AKR1A1	aldo-keto reductase family 1 member A1	AK1A1_MOUSE	-0.666	Cytoplasm	enzyme	10327	58810
ALDH2	aldehyde dehydrogenase 2 family member	ALDH2_MOUSE	-0.845	Cytoplasm	enzyme	217	11669
ALDH1B1	aldehyde dehydrogenase 1 family member B1	AL1B1_MOUSE	-1.608	Cytoplasm	enzyme	219	72535
ALDH3A2	aldehyde dehydrogenase 3 family member A2	AL3A2_MOUSE	-1.108	Cytoplasm	enzyme	224	11671
ALDOA	aldolase, fructose-bisphosphate A	ALDOA_MOUSE	-0.612	Cytoplasm	enzyme	226	11674
Anp32b	acidic (leucine-rich) nuclear phosphoprotein 32 family, member B	AN32B_MOUSE	-0.798	Nucleus	other		67628
ANXA1	annexin A1	ANXA1_MOUSE	-0.752	Plasma Membrane	enzyme	301	16952
ANXA2	annexin A2	ANXA2_MOUSE	-0.555	Plasma Membrane	other	302	12306
ANXA3	annexin A3	ANXA3_MOUSE	-0.675	Cytoplasm	enzyme	306	11745
ANXA4	annexin A4	ANXA4_MOUSE	-0.191	Plasma Membrane	other	307	11746
ANXA6	annexin A6	ANXA6_MOUSE	-1.171	Plasma Membrane	ion channel	309	11749
ANXA7	annexin A7	ANXA7_MOUSE	-0.615	Plasma Membrane	ion channel	310	11750
ANXA11	annexin A11	ANX11_MOUSE	-0.649	Nucleus	other	311	11744
AP1M1	adaptor related protein complex 1 subunit mu 1	AP1M1_MOUSE	-0.886	Cytoplasm	transporter	8907	11767
AP1S2	adaptor related protein complex 1 subunit sigma 2	AP1S2_MOUSE	-0.698	Cytoplasm	transporter	8905	108012
AP1S3	adaptor related protein complex 1 subunit sigma 3	AP1S3_MOUSE	-1.203	Cytoplasm	transporter	130340	252903
APEX1	apurinic/apyrimidinic endodeoxyribonuclease 1	APEX1_MOUSE	-1.549	Nucleus	enzyme	328	11792
ARF1	ADP ribosylation factor 1	ARF1_MOUSE	-1.768	Cytoplasm	enzyme	375	11840
ARF3	ADP ribosylation factor 3	ARF3_MOUSE	-1.768	Cytoplasm	enzyme	377	11842
ARF6	ADP ribosylation factor 6	ARF6_MOUSE	-2.649	Plasma Membrane	transporter	382	11845
ARPC5	actin related protein 2/3 complex subunit 5	ARPC5_MOUSE	-0.739	Cytoplasm	other	10092	67771
ARPC1B	actin related protein 2/3 complex subunit 1B	ARC1B_MOUSE	-0.727	Cytoplasm	other	10095	11867
ARPC5L	actin related protein 2/3 complex subunit 5 like	ARP5L_MOUSE	-1.113	Cytoplasm	other	81873	74192
AS3MT	arsenite methyltransferase	AS3MT_MOUSE	-1.662	Cytoplasm	enzyme	57412	57344
ASAH1	N-acylsphingosine amidohydrolase 1	ASAH1_MOUSE	-0.938	Cytoplasm	enzyme	427	11886
ASL	argininosuccinate lyase	ARLY_MOUSE	-1.111	Cytoplasm	enzyme	435	109900
ATG3	autophagy related 3	ATG3_MOUSE	-1.572	Cytoplasm	enzyme	64422	67841
ATIC	5-aminoimidazole-4-carboxamide ribonucleotide formyltransferase/IMP cyclohydrolase	PUR9_MOUSE	-1.134	Cytoplasm	enzyme	471	108147
ATP1A1	ATPase Na+/K+ transporting subunit alpha 1	AT1A1_MOUSE	-0.462	Plasma Membrane	transporter	476	11928
ATP5MF	ATP synthase membrane subunit f	ATPK_MOUSE	-0.599	Cytoplasm	transporter	9551	57423
ATP5PO	ATP synthase peripheral stalk subunit OSCP	ATPO_MOUSE	-0.678	Cytoplasm	transporter	539	28080
ATP6V1A	ATPase H+ transporting V1 subunit A	VATA_MOUSE	-0.543	Plasma Membrane	transporter	523	11964
ATP6V1B2	ATPase H+ transporting V1 subunit B2	VATB2_MOUSE	-0.766	Cytoplasm	transporter	526	11966
ATP6V1H	ATPase H+ transporting V1 subunit H	VATH_MOUSE	-1.093	Cytoplasm	transporter	51606	108664
BASP1	brain abundant membrane attached signal protein 1	BASP1_MOUSE	-0.642	Nucleus	transcription regulator	10409	70350
BCAP29	B cell receptor associated protein 29	BAP29_MOUSE	0.831	Cytoplasm	transporter	55973	12033
BCAT2	branched chain amino acid transaminase 2	BCAT2_MOUSE	-0.961	Cytoplasm	enzyme	587	12036
BCL2A1	BCL2 related protein A1	B2LA1_MOUSE	-1.234	Cytoplasm	other	597	12044|12045|12047
BCL2L14	BCL2 like 14	B2L14_MOUSE	-1.032	Cytoplasm	other	79370	66813
BLMH	bleomycin hydrolase	BLMH_MOUSE	-0.667	Cytoplasm	peptidase	642	104184
BRK1	BRICK1 subunit of SCAR/WAVE actin nucleating complex	BRK1_MOUSE	-1.676	Cytoplasm	other	55845	101314
BUB3	BUB3 mitotic checkpoint protein	BUB3_MOUSE	-1.374	Nucleus	other	9184	12237
Calm1 (includes others)	calmodulin 1	CALM2_MOUSE	-1.237	Nucleus	other		12313|12314|12315
CAPG	capping actin protein, gelsolin like	CAPG_MOUSE	-1.045	Nucleus	other	822	12332
CAPZA2	capping actin protein of muscle Z-line subunit alpha 2	CAZA2_MOUSE	-0.714	Cytoplasm	other	830	12343
CASP6	caspase 6	CASP6_MOUSE	-0.763	Cytoplasm	peptidase	839	12368
CAT	catalase	CATA_MOUSE	-0.811	Cytoplasm	enzyme	847	12359
CBX1	chromobox 1	CBX1_MOUSE	0.644	Nucleus	transcription regulator	10951	12412
CBX3	chromobox 3	CBX3_MOUSE	-1.405	Nucleus	transcription regulator	11335	12417
CCR7	C-C motif chemokine receptor 7	CCR7_MOUSE	0.717	Plasma Membrane	G-protein coupled receptor	1236	12775
CCT2	chaperonin containing TCP1 subunit 2	TCPB_MOUSE	-1.539	Cytoplasm	kinase	10576	12461
CCT4	chaperonin containing TCP1 subunit 4	TCPD_MOUSE	-0.695	Cytoplasm	other	10575	12464
CCT8	chaperonin containing TCP1 subunit 8	TCPQ_MOUSE	-0.633	Cytoplasm	enzyme	10694	12469
CD274	CD274 molecule	PD1L1_MOUSE	-3.33	Plasma Membrane	enzyme	29126	60533
CDC37	cell division cycle 37, HSP90 cochaperone	CDC37_MOUSE	-1.282	Cytoplasm	other	11140	12539
Cdc42	cell division cycle 42	CDC42_MOUSE	-0.758	Plasma Membrane	enzyme		12540
CDIPT	CDP-diacylglycerol--inositol 3-phosphatidyltransferase	CDIPT_MOUSE	-1.747	Cytoplasm	enzyme	10423	52858
CDKN2AIPNL	CDKN2A interacting protein N-terminal like	C2AIL_MOUSE	-0.597	Other	other	91368	52626
CDV3	CDV3 homolog	CDV3_MOUSE	-1.229	Cytoplasm	other	55573	321022|102639170
CFL1	cofilin 1	COF1_MOUSE	-1.112	Nucleus	other	1072	12631
CHCHD2	coiled-coil-helix-coiled-coil-helix domain containing 2	CHCH2_MOUSE	-1.861	Cytoplasm	other	51142	14004|433806
CHP1	calcineurin like EF-hand protein 1	CHP1_MOUSE	-1.129	Cytoplasm	other	11261	56398
CISD1	CDGSH iron sulfur domain 1	CISD1_MOUSE	-0.954	Cytoplasm	other	55847	52637
CISD2	CDGSH iron sulfur domain 2	CISD2_MOUSE	-0.729	Cytoplasm	other	493856	67006
CKB	creatine kinase B	KCRB_MOUSE	-1.58	Cytoplasm	kinase	1152	12709
CLTC	clathrin heavy chain	CLH1_MOUSE	-0.863	Plasma Membrane	other	1213	67300
CMTM7	CKLF like MARVEL transmembrane domain containing 7	CKLF7_MOUSE	-1.459	Extracellular Space	cytokine	112616	102545
CNDP2	carnosine dipeptidase 2	CNDP2_MOUSE	-0.707	Cytoplasm	peptidase	55748	66054
CNN2	calponin 2	CNN2_MOUSE	-1.236	Cytoplasm	other	1265	12798
COPB1	COPI coat complex subunit beta 1	COPB_MOUSE	-2.095	Cytoplasm	transporter	1315	70349
COPE	COPI coat complex subunit epsilon	COPE_MOUSE	-0.98	Cytoplasm	transporter	11316	59042
COPS3	COP9 signalosome subunit 3	CSN3_MOUSE	-1.405	Cytoplasm	other	8533	26572
COPS4	COP9 signalosome subunit 4	CSN4_MOUSE	-1.088	Cytoplasm	peptidase	51138	26891
COPS6	COP9 signalosome subunit 6	CSN6_MOUSE	-0.638	Nucleus	other	10980	26893
COPZ1	COPI coat complex subunit zeta 1	COPZ1_MOUSE	-1.319	Cytoplasm	transporter	22818	56447
CORO1A	coronin 1A	COR1A_MOUSE	-0.88	Cytoplasm	other	11151	12721
CORO1B	coronin 1B	COR1B_MOUSE	-0.74	Cytoplasm	other	57175	23789
COX4I1	cytochrome c oxidase subunit 4I1	COX41_MOUSE	-0.551	Cytoplasm	enzyme	1327	12857
COX5A	cytochrome c oxidase subunit 5A	COX5A_MOUSE	0.529	Cytoplasm	enzyme	9377	12858
COX7A2L	cytochrome c oxidase subunit 7A2 like	COX7R_MOUSE	0.737	Cytoplasm	enzyme	9167	20463
CPNE2	copine 2	CPNE2_MOUSE	-1.091	Cytoplasm	other	221184	234577
CPNE3	copine 3	CPNE3_MOUSE	-0.754	Cytoplasm	kinase	8895	70568
CREG1	cellular repressor of E1A stimulated genes 1	CREG1_MOUSE	-2.205	Nucleus	transcription regulator	8804	433375
CSK	C-terminal Src kinase	CSK_MOUSE	-0.963	Cytoplasm	kinase	1445	12988
CSNK2A1	casein kinase 2 alpha 1	CSK21_MOUSE	-1.375	Nucleus	kinase	1457	12995
CSTB	cystatin B	CYTB_MOUSE	-0.922	Cytoplasm	peptidase	1476	13014
CTBP1	C-terminal binding protein 1	CTBP1_MOUSE	-1.007	Nucleus	enzyme	1487	13016
CTNNA1	catenin alpha 1	CTNA1_MOUSE	-1.241	Plasma Membrane	other	1495	12385
CTSC	cathepsin C	CATC_MOUSE	-0.842	Cytoplasm	peptidase	1075	13032
CTSD	cathepsin D	CATD_MOUSE	-0.593	Cytoplasm	peptidase	1509	13033
CTSH	cathepsin H	CATH_MOUSE	-1.674	Cytoplasm	peptidase	1512	13036
CYCS	cytochrome c, somatic	CYC_MOUSE	-1.056	Cytoplasm	transporter	54205	13063
DARS1	aspartyl-tRNA synthetase 1	SYDC_MOUSE	-1.192	Cytoplasm	enzyme	1615	226414
DBNL	drebrin like	DBNL_MOUSE	-1.123	Cytoplasm	other	28988	13169
DCPS	decapping enzyme, scavenger	DCPS_MOUSE	-1.415	Nucleus	enzyme	28960	69305
DCTN2	dynactin subunit 2	DCTN2_MOUSE	-1.827	Cytoplasm	other	10540	69654
DCUN1D1	defective in cullin neddylation 1 domain containing 1	DCNL1_MOUSE	-0.852	Nucleus	other	54165	114893
DDOST	dolichyl-diphosphooligosaccharide--protein glycosyltransferase non-catalytic subunit	OST48_MOUSE	-0.832	Cytoplasm	enzyme	1650	13200
DDR1	discoidin domain receptor tyrosine kinase 1	DDR1_MOUSE	0.874	Plasma Membrane	kinase	780	12305
DDT	D-dopachrome tautomerase	DOPD_MOUSE	-1.172	Cytoplasm	enzyme	1652	13202
DDX6	DEAD-box helicase 6	DDX6_MOUSE	-0.944	Nucleus	enzyme	1656	13209
DDX39A	DExD-box helicase 39A	DX39A_MOUSE	-1.276	Nucleus	enzyme	10212	68278
DDX39B	DExD-box helicase 39B	DX39B_MOUSE	-0.912	Nucleus	enzyme	7919	53817
DLD	dihydrolipoamide dehydrogenase	DLDH_MOUSE	-0.502	Cytoplasm	enzyme	1738	13382
DNAJB1	DnaJ heat shock protein family (Hsp40) member B1	DNJB1_MOUSE	-0.99	Nucleus	transcription regulator	3337	81489
DNAJB11	DnaJ heat shock protein family (Hsp40) member B11	DJB11_MOUSE	-1.381	Cytoplasm	other	51726	67838
DNAJC3	DnaJ heat shock protein family (Hsp40) member C3	DNJC3_MOUSE	-1.678	Cytoplasm	other	5611	100037258
DNAJC7	DnaJ heat shock protein family (Hsp40) member C7	DNJC7_MOUSE	-1.201	Cytoplasm	other	7266	56354
DNM1L	dynamin 1 like	DNM1L_MOUSE	-1.093	Cytoplasm	enzyme	10059	74006
DNPEP	aspartyl aminopeptidase	DNPEP_MOUSE	-1.174	Cytoplasm	peptidase	23549	13437
DPY30	dpy-30 histone methyltransferase complex regulatory subunit	DPY30_MOUSE	-1.043	Nucleus	other	84661	66310
DPYSL2	dihydropyrimidinase like 2	DPYL2_MOUSE	-0.895	Cytoplasm	enzyme	1808	12934
DRG1	developmentally regulated GTP binding protein 1	DRG1_MOUSE	-2.698	Cytoplasm	enzyme	4733	13494
DYNLRB1	dynein light chain roadblock-type 1	DLRB1_MOUSE	-1.209	Cytoplasm	other	83658	67068
EEF1A1	eukaryotic translation elongation factor 1 alpha 1	EF1A1_MOUSE	-1.069	Cytoplasm	translation regulator	1915	13627
EHD1	EH domain containing 1	EHD1_MOUSE	-1.544	Cytoplasm	other	10938	13660
EIF6	eukaryotic translation initiation factor 6	IF6_MOUSE	-0.605	Cytoplasm	translation regulator	3692	16418
EIF2S3	eukaryotic translation initiation factor 2 subunit gamma	IF2G_MOUSE	-0.65	Cytoplasm	translation regulator	1968	26905
EIF3F	eukaryotic translation initiation factor 3 subunit F	EIF3F_MOUSE	-1.191	Cytoplasm	translation regulator	8665	66085
EIF3H	eukaryotic translation initiation factor 3 subunit H	EIF3H_MOUSE	-1.485	Cytoplasm	enzyme	8667	68135
EIF4A1	eukaryotic translation initiation factor 4A1	IF4A1_MOUSE	-0.869	Cytoplasm	translation regulator	1973	13681
EIF4A3	eukaryotic translation initiation factor 4A3	IF4A3_MOUSE	-1.312	Nucleus	enzyme	9775	192170
EIF5A	eukaryotic translation initiation factor 5A	IF5A1_MOUSE	-0.892	Cytoplasm	translation regulator	1984	276770
ELAVL1	ELAV like RNA binding protein 1	ELAV1_MOUSE	-1.073	Cytoplasm	other	1994	15568
Elob	elongin B	ELOB_MOUSE	-0.891	Nucleus	transcription regulator		67673
ELOC	elongin C	ELOC_MOUSE	-1.12	Nucleus	transcription regulator	6921	67923
EMC3	ER membrane protein complex subunit 3	EMC3_MOUSE	1.165	Nucleus	other	55831	66087
ENO3	enolase 3	ENOB_MOUSE	-0.856	Cytoplasm	enzyme	2027	13808
ERLIN1	ER lipid raft associated 1	ERLN1_MOUSE	-1.475	Plasma Membrane	other	10613	226144
ERLIN2	ER lipid raft associated 2	ERLN2_MOUSE	-1.053	Cytoplasm	other	11160	244373
ERMP1	endoplasmic reticulum metallopeptidase 1	ERMP1_MOUSE	-0.684	Cytoplasm	other	79956	226090
ERO1B	endoplasmic reticulum oxidoreductase 1 beta	ERO1B_MOUSE	-0.585	Cytoplasm	enzyme	56605	67475
ERP44	endoplasmic reticulum protein 44	ERP44_MOUSE	-1.02	Cytoplasm	enzyme	23071	76299
ESAM	endothelial cell adhesion molecule	ESAM_MOUSE	-0.794	Plasma Membrane	other	90952	69524
ESYT1	extended synaptotagmin 1	ESYT1_MOUSE	-1.194	Cytoplasm	other	23344	23943
ETF1	eukaryotic translation termination factor 1	ERF1_MOUSE	-0.695	Cytoplasm	translation regulator	2107	225363
ETFA	electron transfer flavoprotein subunit alpha	ETFA_MOUSE	-0.271	Cytoplasm	transporter	2108	110842
FABP5	fatty acid binding protein 5	FABP5_MOUSE	-1.343	Cytoplasm	transporter	2171	16592
FAM107B	family with sequence similarity 107 member B	F107B_MOUSE	-0.633	Other	other	83641	66540
FAM162A	family with sequence similarity 162 member A	F162A_MOUSE	-2.651	Cytoplasm	other	26355	70186
FAU	FAU ubiquitin like and ribosomal protein S30 fusion	RS30_MOUSE	-1.348	Cytoplasm	other	2197	14109
FCGRT	Fc fragment of IgG receptor and transporter	FCGRN_MOUSE	1.167	Plasma Membrane	transmembrane receptor	2217	14132
FCRLA	Fc receptor like A	FCRLA_MOUSE	-1.436	Plasma Membrane	other	84824	98752
FDPS	farnesyl diphosphate synthase	FPPS_MOUSE	-1.217	Cytoplasm	enzyme	2224	110196
FEN1	flap structure-specific endonuclease 1	FEN1_MOUSE	-1.501	Nucleus	enzyme	2237	14156
FH	fumarate hydratase	FUMH_MOUSE	-0.593	Cytoplasm	enzyme	2271	14194
FIS1	fission, mitochondrial 1	FIS1_MOUSE	-1.268	Cytoplasm	other	51024	66437
FKBP2	FKBP prolyl isomerase 2	FKBP2_MOUSE	-1.137	Cytoplasm	enzyme	2286	14227
FLOT1	flotillin 1	FLOT1_MOUSE	-1.171	Plasma Membrane	other	10211	14251
FSCN1	fascin actin-bundling protein 1	FSCN1_MOUSE	-0.828	Cytoplasm	other	6624	14086
FTL	ferritin light chain	FRIL1_MOUSE	-0.664	Cytoplasm	enzyme	2512	14325|434624
FUNDC2	FUN14 domain containing 2	FUND2_MOUSE	-0.877	Cytoplasm	other	65991	67391
Fus	fused in sarcoma	FUS_MOUSE	-1.663	Nucleus	transcription regulator		233908
GABARAPL2	GABA type A receptor associated protein like 2	GBRL2_MOUSE	-0.895	Cytoplasm	other	11345	93739
GAPDH	glyceraldehyde-3-phosphate dehydrogenase	G3P_MOUSE	-0.888	Cytoplasm	enzyme	2597	14433|100042025
GART	phosphoribosylglycinamide formyltransferase, phosphoribosylglycinamide synthetase, phosphoribosylaminoimidazole synthetase	PUR2_MOUSE	-0.973	Cytoplasm	enzyme	2618	14450
GATM	glycine amidinotransferase	GATM_MOUSE	-1.419	Cytoplasm	enzyme	2628	67092
GCA	grancalcin	GRAN_MOUSE	-0.797	Cytoplasm	other	25801	227960
GDI1	GDP dissociation inhibitor 1	GDIA_MOUSE	-1.136	Cytoplasm	other	2664	14567
GLIPR2	GLI pathogenesis related 2	GAPR1_MOUSE	-0.739	Cytoplasm	other	152007	384009
GLRX3	glutaredoxin 3	GLRX3_MOUSE	-1.349	Cytoplasm	enzyme	10539	30926
GLRX5	glutaredoxin 5	GLRX5_MOUSE	-0.889	Cytoplasm	other	51218	73046
GLRX	glutaredoxin	GLRX1_MOUSE	-1.249	Cytoplasm	enzyme	2745	93692
Gm12854/S100a11	S100 calcium binding protein A11	S10AB_MOUSE	-1.301	Cytoplasm	other		20195|102637129
GM2A	GM2 ganglioside activator	SAP3_MOUSE	-0.572	Cytoplasm	enzyme	2760	14667
GMPPA	GDP-mannose pyrophosphorylase A	GMPPA_MOUSE	-1.188	Cytoplasm	enzyme	29926	69080
GMPPB	GDP-mannose pyrophosphorylase B	GMPPB_MOUSE	-1.114	Cytoplasm	enzyme	29925	331026
GNAI3	G protein subunit alpha i3	GNAI3_MOUSE	-1.237	Cytoplasm	enzyme	2773	14679
GNG10	G protein subunit gamma 10	GBG10_MOUSE	-1.263	Plasma Membrane	enzyme	2790	14700
GNG12	G protein subunit gamma 12	GBG12_MOUSE	-0.787	Plasma Membrane	enzyme	55970	14701
GNPDA1	glucosamine-6-phosphate deaminase 1	GNPI1_MOUSE	1.844	Cytoplasm	enzyme	10007	26384
GOLPH3	golgi phosphoprotein 3	GOLP3_MOUSE	-0.827	Cytoplasm	other	64083	66629
GOT1	glutamic-oxaloacetic transaminase 1	AATC_MOUSE	-1.256	Cytoplasm	enzyme	2805	14718
GPI	glucose-6-phosphate isomerase	G6PI_MOUSE	-0.966	Extracellular Space	enzyme	2821	14751
GPX1	glutathione peroxidase 1	GPX1_MOUSE	-1.276	Cytoplasm	enzyme	2876	14775
GRB2	growth factor receptor bound protein 2	GRB2_MOUSE	0.401	Cytoplasm	other	2885	14784
GRK2	G protein-coupled receptor kinase 2	ARBK1_MOUSE	-1.842	Cytoplasm	kinase	156	110355
GRN	granulin precursor	GRN_MOUSE	-2.261	Extracellular Space	growth factor	2896	14824
GSPT1	G1 to S phase transition 1	ERF3A_MOUSE	-1.032	Cytoplasm	translation regulator	2935	14852
H2AC1	H2A clustered histone 1	H2A1K_MOUSE	-1.322	Nucleus	other	221613	319169
H2AX	H2A.X variant histone	H2AX_MOUSE	-2.01	Nucleus	transcription regulator	3014	15270
H2AZ1	H2A.Z variant histone 1	H2AZ_MOUSE	-1.545	Nucleus	other	3015	51788
H2AZ2	H2A.Z variant histone 2	H2AV_MOUSE	-1.545	Nucleus	other	94239	77605
HAAO	3-hydroxyanthranilate 3,4-dioxygenase	3HAO_MOUSE	-1.192	Cytoplasm	enzyme	23498	107766
HADHA	hydroxyacyl-CoA dehydrogenase trifunctional multienzyme complex subunit alpha	ECHA_MOUSE	-0.585	Cytoplasm	enzyme	3030	97212
HADHB	hydroxyacyl-CoA dehydrogenase trifunctional multienzyme complex subunit beta	ECHB_MOUSE	-1.182	Cytoplasm	enzyme	3032	231086
HAT1	histone acetyltransferase 1	HAT1_MOUSE	-0.523	Nucleus	enzyme	8520	107435
HBA1/HBA2	hemoglobin subunit alpha 2	HBA_MOUSE	-0.837	Extracellular Space	transporter	3039|3040	15122|110257
Hbb-b1	hemoglobin, beta adult major chain	HBB1_MOUSE	-1.197	Extracellular Space	transporter		15129
HCK	HCK proto-oncogene, Src family tyrosine kinase	HCK_MOUSE	-2.244	Cytoplasm	kinase	3055	15162
HCLS1	hematopoietic cell-specific Lyn substrate 1	HCLS1_MOUSE	-1.42	Nucleus	other	3059	15163
HEXB	hexosaminidase subunit beta	HEXB_MOUSE	-0.713	Cytoplasm	enzyme	3074	15212
HINT2	histidine triad nucleotide binding protein 2	HINT2_MOUSE	-0.744	Cytoplasm	other	84681	68917
HLA-A	major histocompatibility complex, class I, A	HA17_MOUSE	-4.332	Plasma Membrane	other	3105	14963|14964|14972|15006|15007|15013|15015|15018|69717|110557|667977
HM13	histocompatibility minor 13	HM13_MOUSE	-0.701	Cytoplasm	peptidase	81502	14950
Hmgn2 (includes others)	high mobility group nucleosomal binding domain 2	HMGN2_MOUSE	-1.033	Nucleus	other		15331|627375|100503799
HNRNPA0	heterogeneous nuclear ribonucleoprotein A0	ROA0_MOUSE	-1.895	Nucleus	other	10949	77134
Hnrnpa1	heterogeneous nuclear ribonucleoprotein A1	ROA1_MOUSE	-0.854	Nucleus	other		15382
Hnrnpa3	heterogeneous nuclear ribonucleoprotein A3	ROA3_MOUSE	-0.979	Nucleus	transporter		229279
HNRNPAB	heterogeneous nuclear ribonucleoprotein A/B	ROAA_MOUSE	-0.684	Nucleus	enzyme	3182	15384
HNRNPC	heterogeneous nuclear ribonucleoprotein C	HNRPC_MOUSE	-1.755	Nucleus	other	3183	15381
HNRNPD	heterogeneous nuclear ribonucleoprotein D	HNRPD_MOUSE	-0.791	Nucleus	transcription regulator	3184	11991
HNRNPF	heterogeneous nuclear ribonucleoprotein F	HNRPF_MOUSE	-1.526	Nucleus	other	3185	98758
HNRNPK	heterogeneous nuclear ribonucleoprotein K	HNRPK_MOUSE	-1.749	Nucleus	other	3190	15387
HNRNPM	heterogeneous nuclear ribonucleoprotein M	HNRPM_MOUSE	-1.94	Nucleus	other	4670	76936
HNRNPU	heterogeneous nuclear ribonucleoprotein U	HNRPU_MOUSE	-1.17	Nucleus	transporter	3192	51810
HPRT1	hypoxanthine phosphoribosyltransferase 1	HPRT_MOUSE	-0.662	Cytoplasm	enzyme	3251	15452
HSP90AB1	heat shock protein 90 alpha family class B member 1	HS90B_MOUSE	-0.975	Cytoplasm	enzyme	3326	15516
HSP90B1	heat shock protein 90 beta family member 1	ENPL_MOUSE	0.245	Cytoplasm	other	7184	22027
HSPA1A/HSPA1B	heat shock protein family A (Hsp70) member 1A	HS71A_MOUSE	-1.3	Cytoplasm	enzyme	3303|3304	193740
HSPA1L	heat shock protein family A (Hsp70) member 1 like	HS71L_MOUSE	-1.104	Cytoplasm	other	3305	15482
IDH1	isocitrate dehydrogenase (NADP(+)) 1	IDHC_MOUSE	-0.613	Cytoplasm	enzyme	3417	15926
IDO1	indoleamine 2,3-dioxygenase 1	I23O1_MOUSE	-0.672	Cytoplasm	enzyme	3620	15930
IER3IP1	immediate early response 3 interacting protein 1	IR3IP_MOUSE	-4.185	Cytoplasm	other	51124	66191
IFI16	interferon gamma inducible protein 16	IFI5A_MOUSE	-1.59	Nucleus	transcription regulator	3428	15950|15951|226691|226695|236312|381308|545384|623121|100033459|100040462|100504287|102639543
IFI35	interferon induced protein 35	IN35_MOUSE	-0.637	Nucleus	other	3430	70110
IFIT2	interferon induced protein with tetratricopeptide repeats 2	IFIT2_MOUSE	-1.899	Cytoplasm	other	3433	15958
IGHM	immunoglobulin heavy constant mu	IGHM_MOUSE	0.694	Plasma Membrane	transmembrane receptor	3507	16019
IL16	interleukin 16	IL16_MOUSE	-1.083	Extracellular Space	cytokine	3603	16170
ILF2	interleukin enhancer binding factor 2	ILF2_MOUSE	-1.577	Nucleus	transcription regulator	3608	67781
INTS6	integrator complex subunit 6	INT6_MOUSE	1.34	Nucleus	enzyme	26512	18130
IQGAP1	IQ motif containing GTPase activating protein 1	IQGA1_MOUSE	-0.655	Cytoplasm	other	8826	29875
IRAK4	interleukin 1 receptor associated kinase 4	IRAK4_MOUSE	-0.89	Cytoplasm	kinase	51135	266632
IRF5	interferon regulatory factor 5	IRF5_MOUSE	-1.457	Nucleus	transcription regulator	3663	27056
IRF8	interferon regulatory factor 8	IRF8_MOUSE	-1.367	Nucleus	transcription regulator	3394	15900
ISG15	ISG15 ubiquitin like modifier	ISG15_MOUSE	-0.897	Extracellular Space	other	9636	100038882
ITIH3	inter-alpha-trypsin inhibitor heavy chain 3	ITIH3_MOUSE	-1.096	Extracellular Space	other	3699	16426
JAGN1	jagunal homolog 1	JAGN1_MOUSE	-1.531	Cytoplasm	other	84522	67767
JAK1	Janus kinase 1	JAK1_MOUSE	0.846	Cytoplasm	kinase	3716	16451
JTB	jumping translocation breakpoint	JTB_MOUSE	1.081	Plasma Membrane	other	10899	23922
KARS1	lysyl-tRNA synthetase 1	SYK_MOUSE	-2.703	Cytoplasm	enzyme	3735	85305
KCTD12	potassium channel tetramerization domain containing 12	KCD12_MOUSE	-1.415	Plasma Membrane	ion channel	115207	239217
KDM6B	lysine demethylase 6B	KDM6B_MOUSE	0.697	Extracellular Space	enzyme	23135	216850
KHDRBS1	KH RNA binding domain containing, signal transduction associated 1	KHDR1_MOUSE	-1.18	Nucleus	transcription regulator	10657	20218
KHSRP	KH-type splicing regulatory protein	FUBP2_MOUSE	-1.199	Nucleus	enzyme	8570	16549
KMO	kynurenine 3-monooxygenase	KMO_MOUSE	-0.806	Cytoplasm	enzyme	8564	98256
KPNA4	karyopherin subunit alpha 4	IMA3_MOUSE	-1.206	Nucleus	other	3840	16649
KRTCAP2	keratinocyte associated protein 2	KTAP2_MOUSE	-0.653	Plasma Membrane	enzyme	200185	66059
KYNU	kynureninase	KYNU_MOUSE	-0.851	Cytoplasm	enzyme	8942	70789
LAMTOR1	late endosomal/lysosomal adaptor, MAPK and MTOR activator 1	LTOR1_MOUSE	-1.101	Plasma Membrane	other	55004	66508
LAMTOR5	late endosomal/lysosomal adaptor, MAPK and MTOR activator 5	LTOR5_MOUSE	-2.041	Cytoplasm	other	10542	68576
LGALS1	galectin 1	LEG1_MOUSE	-0.804	Extracellular Space	other	3956	16852
LIPA	lipase A, lysosomal acid type	LICH_MOUSE	-1.035	Cytoplasm	enzyme	3988	16889
LIPE	lipase E, hormone sensitive type	LIPS_MOUSE	-3.387	Cytoplasm	enzyme	3991	16890
LRRC59	leucine rich repeat containing 59	LRC59_MOUSE	-0.888	Cytoplasm	other	55379	98238
LSM6	LSM6 homolog, U6 small nuclear RNA and mRNA degradation associated	LSM6_MOUSE	-0.818	Nucleus	other	11157	78651
Ly6a (includes others)	lymphocyte antigen 6 complex, locus A	LY6A_MOUSE	-1.856	Plasma Membrane	other		17067|17071|57248|110454|546643|546644|100041546
LYPLA1	lysophospholipase 1	LYPA1_MOUSE	-1.375	Cytoplasm	enzyme	10434	18777
LYZ	lysozyme	LYZ2_MOUSE	-0.865	Extracellular Space	enzyme	4069	17105|17110
MAGOH	mago homolog, exon junction complex subunit	MGN_MOUSE	-1.211	Nucleus	other	4116	17149
MAGOHB	mago homolog B, exon junction complex subunit	MGN2_MOUSE	-1.211	Nucleus	other	55110	66441
MAP2K1	mitogen-activated protein kinase kinase 1	MP2K1_MOUSE	-1.239	Cytoplasm	kinase	5604	26395
MAPK1	mitogen-activated protein kinase 1	MK01_MOUSE	-0.673	Cytoplasm	kinase	5594	26413
MAPRE1	microtubule associated protein RP/EB family member 1	MARE1_MOUSE	-0.964	Cytoplasm	other	22919	13589
Marcks	myristoylated alanine rich protein kinase C substrate	MARCS_MOUSE	-0.813	Plasma Membrane	other		17118
MCCC2	methylcrotonoyl-CoA carboxylase 2	MCCB_MOUSE	-1.783	Cytoplasm	enzyme	64087	78038
MDH2	malate dehydrogenase 2	MDHM_MOUSE	-0.224	Cytoplasm	enzyme	4191	17448
MGST1	microsomal glutathione S-transferase 1	MGST1_MOUSE	-0.989	Cytoplasm	enzyme	4257	56615
MIF	macrophage migration inhibitory factor	MIF_MOUSE	-0.622	Extracellular Space	cytokine	4282	17319
MMGT1	membrane magnesium transporter 1	MMGT1_MOUSE	-1.195	Cytoplasm	transporter	93380	236792
MOB1A	MOB kinase activator 1A	MOB1A_MOUSE	-0.643	Plasma Membrane	other	55233	232157
MOB1B	MOB kinase activator 1B	MOB1B_MOUSE	-0.643	Cytoplasm	other	92597	68473
MPEG1	macrophage expressed 1	MPEG1_MOUSE	-0.926	Cytoplasm	other	219972	17476
MREG	melanoregulin	MREG_MOUSE	-1.422	Cytoplasm	other	55686	381269
MT-CO2	cytochrome c oxidase subunit II	COX2_MOUSE	-1.188	Cytoplasm	enzyme	4513	17709
MVP	major vault protein	MVP_MOUSE	-0.684	Nucleus	other	9961	78388
MYH9	myosin heavy chain 9	MYH9_MOUSE	-0.83	Cytoplasm	enzyme	4627	17886
MYL6	myosin light chain 6	MYL6_MOUSE	-0.907	Cytoplasm	enzyme	4637	17904
MYL12A	myosin light chain 12A	ML12B_MOUSE	-1.596	Cytoplasm	other	10627	67938
NAAA	N-acylethanolamine acid amidase	NAAA_MOUSE	-0.647	Cytoplasm	enzyme	27163	67111
NAE1	NEDD8 activating enzyme E1 subunit 1	ULA1_MOUSE	-0.689	Cytoplasm	enzyme	8883	234664
NAMPT	nicotinamide phosphoribosyltransferase	NAMPT_MOUSE	-1.062	Extracellular Space	cytokine	10135	59027
NAP1L1	nucleosome assembly protein 1 like 1	NP1L1_MOUSE	-1.465	Nucleus	other	4673	53605
NAP1L4	nucleosome assembly protein 1 like 4	NP1L4_MOUSE	-1.023	Cytoplasm	other	4676	17955
NASP	nuclear autoantigenic sperm protein	NASP_MOUSE	-0.945	Nucleus	other	4678	50927
NCCRP1	NCCRP1, F-box associated domain containing	FBX50_MOUSE	-1.565	Cytoplasm	other	342897	233038
NCF1	neutrophil cytosolic factor 1	NCF1_MOUSE	-1.24	Cytoplasm	enzyme	653361	17969
NCKAP1L	NCK associated protein 1 like	NCKPL_MOUSE	-2.271	Plasma Membrane	other	3071	105855
NCSTN	nicastrin	NICA_MOUSE	0.78	Plasma Membrane	peptidase	23385	59287
NDUFA4	NDUFA4 mitochondrial complex associated	NDUA4_MOUSE	-0.759	Cytoplasm	enzyme	4697	17992
NDUFA7	NADH:ubiquinone oxidoreductase subunit A7	NDUA7_MOUSE	-0.679	Cytoplasm	enzyme	4701	66416
NDUFA10	NADH:ubiquinone oxidoreductase subunit A10	NDUAA_MOUSE	-1.079	Cytoplasm	transporter	4705	67273
NDUFA11	NADH:ubiquinone oxidoreductase subunit A11	NDUAB_MOUSE	-2.057	Cytoplasm	enzyme	126328	69875|239760
NDUFB6	NADH:ubiquinone oxidoreductase subunit B6	NDUB6_MOUSE	-0.977	Cytoplasm	enzyme	4712	230075
NDUFB7	NADH:ubiquinone oxidoreductase subunit B7	NDUB7_MOUSE	-0.641	Cytoplasm	enzyme	4713	66916
NDUFS4	NADH:ubiquinone oxidoreductase subunit S4	NDUS4_MOUSE	-1.124	Cytoplasm	enzyme	4724	17993
Ndufs5	NADH:ubiquinone oxidoreductase core subunit S5	NDUS5_MOUSE	-1.758	Cytoplasm	other		595136
NDUFS7	NADH:ubiquinone oxidoreductase core subunit S7	NDUS7_MOUSE	-1.454	Cytoplasm	enzyme	374291	75406
NDUFS8	NADH:ubiquinone oxidoreductase core subunit S8	NDUS8_MOUSE	-0.674	Cytoplasm	enzyme	4728	225887
NDUFV1	NADH:ubiquinone oxidoreductase core subunit V1	NDUV1_MOUSE	-1.536	Cytoplasm	enzyme	4723	17995
NDUFV2	NADH:ubiquinone oxidoreductase core subunit V2	NDUV2_MOUSE	-0.556	Cytoplasm	enzyme	4729	72900
NEDD8	NEDD8 ubiquitin like modifier	NEDD8_MOUSE	-1.328	Nucleus	enzyme	4738	18002
NFKB2	nuclear factor kappa B subunit 2	NFKB2_MOUSE	-2.9	Nucleus	transcription regulator	4791	18034
NIF3L1	NGG1 interacting factor 3 like 1	NIF3L_MOUSE	-0.859	Cytoplasm	other	60491	65102
NINJ1	ninjurin 1	NINJ1_MOUSE	-0.689	Plasma Membrane	other	4814	18081
NME1	NME/NM23 nucleoside diphosphate kinase 1	NDKA_MOUSE	-1.213	Cytoplasm	kinase	4830	18102
NME2	NME/NM23 nucleoside diphosphate kinase 2	NDKB_MOUSE	-1.056	Nucleus	kinase	4831	18103
NMI	N-myc and STAT interactor	NMI_MOUSE	-1.221	Cytoplasm	transcription regulator	9111	64685
NMRAL1	NmrA like redox sensor 1	NMRL1_MOUSE	-0.879	Nucleus	other	57407	67824
NMT1	N-myristoyltransferase 1	NMT1_MOUSE	-1.532	Cytoplasm	enzyme	4836	18107
NONO	non-POU domain containing octamer binding	NONO_MOUSE	-3.152	Nucleus	transcription regulator	4841	53610
NSFL1C	NSFL1 cofactor	NSF1C_MOUSE	-1.127	Cytoplasm	other	55968	386649
NT5C	5', 3'-nucleotidase, cytosolic	NT5C_MOUSE	-0.854	Cytoplasm	phosphatase	30833	50773
NUCKS1	nuclear casein kinase and cyclin dependent kinase substrate 1	NUCKS_MOUSE	0.958	Nucleus	kinase	64710	98415
NUDC	nuclear distribution C, dynein complex regulator	NUDC_MOUSE	-0.942	Cytoplasm	other	10726	18221
NUDCD2	NudC domain containing 2	NUDC2_MOUSE	-0.932	Cytoplasm	other	134492	52653
NUDT5	nudix hydrolase 5	NUDT5_MOUSE	-0.658	Cytoplasm	phosphatase	11164	53893
NUDT21	nudix hydrolase 21	CPSF5_MOUSE	-0.666	Nucleus	other	11051	68219
OAS1	2'-5'-oligoadenylate synthetase 1	OAS1A_MOUSE	-2.23	Cytoplasm	enzyme	4938	23960|246730
OAT	ornithine aminotransferase	OAT_MOUSE	-0.695	Cytoplasm	enzyme	4942	18242
ORMDL1	ORMDL sphingolipid biosynthesis regulator 1	ORML1_MOUSE	-1.109	Cytoplasm	other	94101	227102
OSBPL8	oxysterol binding protein like 8	OSBL8_MOUSE	-2.575	Plasma Membrane	transporter	114882	237542
OSTC	oligosaccharyltransferase complex non-catalytic subunit	OSTC_MOUSE	-1.222	Cytoplasm	enzyme	58505	66357
P4HB	prolyl 4-hydroxylase subunit beta	PDIA1_MOUSE	-0.538	Cytoplasm	enzyme	5034	18453
PABPC1	poly(A) binding protein cytoplasmic 1	PABP1_MOUSE	-1.617	Cytoplasm	translation regulator	26986	18458
PABPN1	poly(A) binding protein nuclear 1	PABP2_MOUSE	-1.168	Nucleus	enzyme	8106	54196
PAFAH1B3	platelet activating factor acetylhydrolase 1b catalytic subunit 3	PA1B3_MOUSE	-0.595	Cytoplasm	enzyme	5050	18476
PARK7	Parkinsonism associated deglycase	PARK7_MOUSE	-0.695	Nucleus	enzyme	11315	57320
PCBP1	poly(rC) binding protein 1	PCBP1_MOUSE	-0.91	Nucleus	translation regulator	5093	23983
PCBP2	poly(rC) binding protein 2	PCBP2_MOUSE	-1.566	Nucleus	other	5094	18521
Pcmt1	protein-L-isoaspartate (D-aspartate) O-methyltransferase 1	PIMT_MOUSE	-0.748	Cytoplasm	enzyme		18537
PCNP	PEST proteolytic signal containing nuclear protein	PCNP_MOUSE	-0.716	Nucleus	other	57092	76302
PDCD6	programmed cell death 6	PDCD6_MOUSE	-0.88	Cytoplasm	other	10016	18570
PDCD1LG2	programmed cell death 1 ligand 2	PD1L2_MOUSE	-1.652	Plasma Membrane	enzyme	80380	58205
PDCL3	phosducin like 3	PDCL3_MOUSE	-0.935	Cytoplasm	other	79031	68833
PDIA3	protein disulfide isomerase family A member 3	PDIA3_MOUSE	-0.544	Cytoplasm	peptidase	2923	14827
PDIA5	protein disulfide isomerase family A member 5	PDIA5_MOUSE	-0.902	Cytoplasm	enzyme	10954	72599
PDK3	pyruvate dehydrogenase kinase 3	PDK3_MOUSE	-0.93	Cytoplasm	kinase	5165	236900
PEBP1	phosphatidylethanolamine binding protein 1	PEBP1_MOUSE	-1.23	Cytoplasm	other	5037	23980
PEF1	penta-EF-hand domain containing 1	PEF1_MOUSE	-1.111	Cytoplasm	other	553115	67898
PFAS	phosphoribosylformylglycinamidine synthase	PUR4_MOUSE	-1.078	Cytoplasm	enzyme	5198	237823
PFDN5	prefoldin subunit 5	PFD5_MOUSE	-0.829	Nucleus	transcription regulator	5204	56612
PFN1	profilin 1	PROF1_MOUSE	-1.538	Cytoplasm	other	5216	18643
PGK1	phosphoglycerate kinase 1	PGK1_MOUSE	-1.096	Cytoplasm	kinase	5230	18655
PHF5A	PHD finger protein 5A	PHF5A_MOUSE	-2.298	Nucleus	other	84844	68479
PHGDH	phosphoglycerate dehydrogenase	SERA_MOUSE	-0.735	Cytoplasm	enzyme	26227	236539
PKM	pyruvate kinase M1/2	KPYM_MOUSE	-0.945	Cytoplasm	kinase	5315	18746
PLAC8	placenta associated 8	PLAC8_MOUSE	-2.179	Nucleus	other	51316	231507
PLEK	pleckstrin	PLEK_MOUSE	-1.671	Cytoplasm	other	5341	56193
PLGRKT	plasminogen receptor with a C-terminal lysine	PLRKT_MOUSE	-0.859	Cytoplasm	other	55848	67759
POLR2H	RNA polymerase II subunit H	RPAB3_MOUSE	-1.868	Nucleus	enzyme	5437	245841
PPIA	peptidylprolyl isomerase A	PPIA_MOUSE	-1.026	Cytoplasm	enzyme	5478	268373
PPID	peptidylprolyl isomerase D	PPID_MOUSE	-0.912	Cytoplasm	enzyme	5481	67738
PPM1G	protein phosphatase, Mg2+/Mn2+ dependent 1G	PPM1G_MOUSE	-1.585	Nucleus	phosphatase	5496	14208
PPP2R1A	protein phosphatase 2 scaffold subunit Aalpha	2AAA_MOUSE	-1.072	Cytoplasm	phosphatase	5518	51792
PPP3CA	protein phosphatase 3 catalytic subunit alpha	PP2BA_MOUSE	-0.592	Cytoplasm	phosphatase	5530	19055
PPP4C	protein phosphatase 4 catalytic subunit	PP4C_MOUSE	-0.935	Cytoplasm	phosphatase	5531	56420
PPP6C	protein phosphatase 6 catalytic subunit	PPP6_MOUSE	-1.85	Nucleus	phosphatase	5537	67857
PPT1	palmitoyl-protein thioesterase 1	PPT1_MOUSE	-0.859	Cytoplasm	enzyme	5538	19063
PRDX2	peroxiredoxin 2	PRDX2_MOUSE	-0.832	Cytoplasm	enzyme	7001	21672
PRDX3	peroxiredoxin 3	PRDX3_MOUSE	-0.515	Cytoplasm	enzyme	10935	11757
PREB	prolactin regulatory element binding	PREB_MOUSE	-0.559	Nucleus	transcription regulator	10113	50907
PRKACB	protein kinase cAMP-activated catalytic subunit beta	KAPCB_MOUSE	-1.202	Cytoplasm	kinase	5567	18749
PRKAR1A	protein kinase cAMP-dependent type I regulatory subunit alpha	KAP0_MOUSE	-1.823	Cytoplasm	kinase	5573	19084
PRMT1	protein arginine methyltransferase 1	ANM1_MOUSE	-1.923	Nucleus	enzyme	3276	15469
PRPSAP1	phosphoribosyl pyrophosphate synthetase associated protein 1	KPRA_MOUSE	-0.945	Extracellular Space	other	5635	67763
PSMB2	proteasome 20S subunit beta 2	PSB2_MOUSE	-0.551	Cytoplasm	peptidase	5690	26445
PSMB3	proteasome 20S subunit beta 3	PSB3_MOUSE	-1.204	Cytoplasm	peptidase	5691	26446
PSMB4	proteasome 20S subunit beta 4	PSB4_MOUSE	-1.284	Cytoplasm	peptidase	5692	19172
PSMC1	proteasome 26S subunit, ATPase 1	PRS4_MOUSE	-1.508	Nucleus	peptidase	5700	19179
PSMC2	proteasome 26S subunit, ATPase 2	PRS7_MOUSE	-1.179	Nucleus	peptidase	5701	19181
PSMC3	proteasome 26S subunit, ATPase 3	PRS6A_MOUSE	-1.523	Nucleus	enzyme	5702	19182
PSMD3	proteasome 26S subunit, non-ATPase 3	PSMD3_MOUSE	-1.982	Cytoplasm	other	5709	22123
PSMD4	proteasome 26S subunit, non-ATPase 4	PSMD4_MOUSE	-0.862	Cytoplasm	other	5710	19185
PSMD5	proteasome 26S subunit, non-ATPase 5	PSMD5_MOUSE	-0.638	Cytoplasm	other	5711	66998
PSMD6	proteasome 26S subunit, non-ATPase 6	PSMD6_MOUSE	-2.225	Cytoplasm	enzyme	9861	66413
PSMD7	proteasome 26S subunit, non-ATPase 7	PSMD7_MOUSE	-0.722	Cytoplasm	other	5713	17463
PSMD9	proteasome 26S subunit, non-ATPase 9	PSMD9_MOUSE	-1.901	Cytoplasm	transcription regulator	5715	67151
PSMD11	proteasome 26S subunit, non-ATPase 11	PSD11_MOUSE	-1.441	Cytoplasm	other	5717	69077
PSMD12	proteasome 26S subunit, non-ATPase 12	PSD12_MOUSE	-1.662	Cytoplasm	other	5718	66997
PSMD13	proteasome 26S subunit, non-ATPase 13	PSD13_MOUSE	-0.952	Cytoplasm	peptidase	5719	23997
PSME3	proteasome activator subunit 3	PSME3_MOUSE	-1.2	Cytoplasm	peptidase	10197	19192
PSMG3	proteasome assembly chaperone 3	PSMG3_MOUSE	-1.555	Other	other	84262	66506
PTBP1	polypyrimidine tract binding protein 1	PTBP1_MOUSE	-1.594	Nucleus	enzyme	5725	19205
PTBP3	polypyrimidine tract binding protein 3	PTBP3_MOUSE	-1.255	Nucleus	other	9991	230257
PTGES3	prostaglandin E synthase 3	TEBP_MOUSE	-0.947	Cytoplasm	enzyme	10728	56351|100043508
Ptma (includes others)	prothymosin alpha	PTMA_MOUSE	-0.916	Nucleus	other		19231|115488155|115489676
PTP4A2	protein tyrosine phosphatase 4A2	TP4A2_MOUSE	-1.436	Cytoplasm	phosphatase	8073	19244
PTPA	protein phosphatase 2 phosphatase activator	PTPA_MOUSE	-1.067	Cytoplasm	phosphatase	5524	110854
PTPN1	protein tyrosine phosphatase non-receptor type 1	PTN1_MOUSE	-0.794	Cytoplasm	phosphatase	5770	19246
PTPN6	protein tyrosine phosphatase non-receptor type 6	PTN6_MOUSE	-1.09	Cytoplasm	phosphatase	5777	15170
PTS	6-pyruvoyltetrahydropterin synthase	PTPS_MOUSE	-1.553	Cytoplasm	enzyme	5805	19286
PURB	purine rich element binding protein B	PURB_MOUSE	-1.623	Nucleus	transcription regulator	5814	19291
PYCR3	pyrroline-5-carboxylate reductase 3	P5CR3_MOUSE	-0.805	Cytoplasm	enzyme	65263	66194
RAB10	RAB10, member RAS oncogene family	RAB10_MOUSE	-0.627	Cytoplasm	enzyme	10890	19325
RAB14	RAB14, member RAS oncogene family	RAB14_MOUSE	-0.577	Cytoplasm	enzyme	51552	68365
RAB18	RAB18, member RAS oncogene family	RAB18_MOUSE	-1.522	Cytoplasm	enzyme	22931	19330
RAB43	RAB43, member RAS oncogene family	RAB43_MOUSE	-1.183	Cytoplasm	enzyme	339122	69834
RAB1A	RAB1A, member RAS oncogene family	RAB1A_MOUSE	-1.567	Cytoplasm	enzyme	5861	19324
RAB1B	RAB1B, member RAS oncogene family	RAB1B_MOUSE	-1.098	Cytoplasm	other	81876	76308
RAB7A	RAB7A, member RAS oncogene family	RAB7A_MOUSE	-0.661	Cytoplasm	enzyme	7879	19349
RAB8B	RAB8B, member RAS oncogene family	RAB8B_MOUSE	-0.637	Cytoplasm	enzyme	51762	235442
RAB9A	RAB9A, member RAS oncogene family	RAB9A_MOUSE	-0.845	Cytoplasm	enzyme	9367	56382
RAC1	Rac family small GTPase 1	RAC1_MOUSE	-0.635	Plasma Membrane	enzyme	5879	19353
RALY	RALY heterogeneous nuclear ribonucleoprotein	RALY_MOUSE	-1.26	Nucleus	transcription regulator	22913	19383
RASA4	RAS p21 protein activator 4	RASL2_MOUSE	-0.658	Cytoplasm	other	10156	54153
RASSF2	Ras association domain family member 2	RASF2_MOUSE	-2.18	Nucleus	kinase	9770	215653
Rbx1	ring-box 1	RBX1_MOUSE	-1.806	Cytoplasm	enzyme		56438
RCC2	regulator of chromosome condensation 2	RCC2_MOUSE	-0.615	Nucleus	other	55920	108911
REEP5	receptor accessory protein 5	REEP5_MOUSE	-0.949	Extracellular Space	transporter	7905	13476
REL	REL proto-oncogene, NF-kB subunit	REL_MOUSE	-1.244	Nucleus	transcription regulator	5966	19696
RNH1	ribonuclease/angiogenin inhibitor 1	RINI_MOUSE	-1.1	Cytoplasm	other	6050	107702
RPL5	ribosomal protein L5	RL5_MOUSE	-1.292	Cytoplasm	other	6125	100503670
RPL22	ribosomal protein L22	RL22_MOUSE	-0.972	Cytoplasm	translation regulator	6146	19934
RPL23	ribosomal protein L23	RL23_MOUSE	-1.164	Cytoplasm	other	9349	65019
RPL27	ribosomal protein L27	RL27_MOUSE	-0.731	Cytoplasm	other	6155	19942
RPL28	ribosomal protein L28	RL28_MOUSE	-0.727	Cytoplasm	other	6158	19943
RPL35	ribosomal protein L35	RL35_MOUSE	-1.28	Cytoplasm	other	11224	66489
RPL38	ribosomal protein L38	RL38_MOUSE	-1.487	Cytoplasm	other	6169	67671
Rpl36a	ribosomal protein L36A	RL36A_MOUSE	-0.968	Cytoplasm	other		19982
Rplp1 (includes others)	ribosomal protein, large, P1	RLA1_MOUSE	-2.737	Nucleus	other		56040|384081|666574|102631940|102637947|108167357|115489971
RPS7	ribosomal protein S7	RS7_MOUSE	-1.431	Cytoplasm	other	6201	20115
RPS9	ribosomal protein S9	RS9_MOUSE	-1.681	Cytoplasm	translation regulator	6203	76846
RPS10	ribosomal protein S10	RS10_MOUSE	-1.362	Cytoplasm	other	6204	67097
RPS16	ribosomal protein S16	RS16_MOUSE	-0.779	Cytoplasm	other	6217	20055
RPS17	ribosomal protein S17	RS17_MOUSE	-2.997	Cytoplasm	other	6218	20068
RPS20	ribosomal protein S20	RS20_MOUSE	-0.715	Cytoplasm	other	6224	67427
RPS21	ribosomal protein S21	RS21_MOUSE	-0.694	Cytoplasm	other	6227	66481
RPS23	ribosomal protein S23	RS23_MOUSE	-2.317	Cytoplasm	translation regulator	6228	66475
RPS25	ribosomal protein S25	RS25_MOUSE	-0.952	Cytoplasm	other	6230	75617
RPS26	ribosomal protein S26	RS26_MOUSE	-0.767	Cytoplasm	other	6231	27370
RPS28	ribosomal protein S28	RS28_MOUSE	-1.105	Cytoplasm	other	6234	54127
RPS15A	ribosomal protein S15a	RS15A_MOUSE	-1.188	Cytoplasm	other	6210	267019
RTCA	RNA 3'-terminal phosphate cyclase	RTCA_MOUSE	-2.189	Nucleus	enzyme	8634	66368
S100A9	S100 calcium binding protein A9	S10A9_MOUSE	-1.257	Cytoplasm	other	6280	20202
S100A10	S100 calcium binding protein A10	S10AA_MOUSE	-1.815	Cytoplasm	other	6281	20194
SAE1	SUMO1 activating enzyme subunit 1	SAE1_MOUSE	-1.277	Cytoplasm	enzyme	10055	56459
SAMSN1	SAM domain, SH3 domain and nuclear localization signals 1	SAMN1_MOUSE	-0.82	Nucleus	other	64092	67742
SCP2	sterol carrier protein 2	NLTP_MOUSE	-0.911	Cytoplasm	transporter	6342	20280
SDCBP	syndecan binding protein	SDCB1_MOUSE	-1.182	Plasma Membrane	enzyme	6386	53378
SDHA	succinate dehydrogenase complex flavoprotein subunit A	SDHA_MOUSE	-0.456	Cytoplasm	enzyme	6389	66945
SDHC	succinate dehydrogenase complex subunit C	C560_MOUSE	-1.392	Cytoplasm	enzyme	6391	66052
SEC11A	SEC11 homolog A, signal peptidase complex subunit	SC11A_MOUSE	-0.73	Cytoplasm	peptidase	23478	56529
SELENOF	selenoprotein F	SEP15_MOUSE	-0.993	Cytoplasm	enzyme	9403	93684
SEPHS1	selenophosphate synthetase 1	SPS1_MOUSE	-1.516	Other	enzyme	22929	109079
SEPTIN2	septin 2	SEPT2_MOUSE	-1.72	Cytoplasm	enzyme	4735	18000
SEPTIN6	septin 6	SEPT6_MOUSE	-0.894	Cytoplasm	other	23157	56526
SEPTIN7	septin 7	SEPT7_MOUSE	-1.952	Cytoplasm	other	989	235072
SEPTIN9	septin 9	SEPT9_MOUSE	-0.923	Cytoplasm	enzyme	10801	53860
SERBP1	SERPINE1 mRNA binding protein 1	PAIRB_MOUSE	-1.312	Cytoplasm	other	26135	66870
SERPINB1	serpin family B member 1	ILEUA_MOUSE	-1.573	Cytoplasm	other	1992	66222
SERPINF1	serpin family F member 1	PEDF_MOUSE	-1.875	Extracellular Space	other	5176	20317
Sf1	splicing factor 1	SF01_MOUSE	-0.97	Nucleus	other		22668
SF3B3	splicing factor 3b subunit 3	SF3B3_MOUSE	-0.656	Nucleus	other	23450	101943
SFXN1	sideroflexin 1	SFXN1_MOUSE	0.454	Cytoplasm	transporter	94081	14057
SFXN3	sideroflexin 3	SFXN3_MOUSE	0.603	Cytoplasm	transporter	81855	94280
SGPL1	sphingosine-1-phosphate lyase 1	SGPL1_MOUSE	-0.995	Cytoplasm	enzyme	8879	20397
SH3BGRL3	SH3 domain binding glutamate rich protein like 3	SH3L3_MOUSE	-1.436	Nucleus	other	83442	73723
SH3BGRL	SH3 domain binding glutamate rich protein like	SH3L1_MOUSE	-1.253	Cytoplasm	other	6451	56726
SH3GLB1	SH3 domain containing GRB2 like, endophilin B1	SHLB1_MOUSE	-1.198	Cytoplasm	enzyme	51100	54673
SLC25A4	solute carrier family 25 member 4	ADT1_MOUSE	0.257	Cytoplasm	transporter	291	11739
SLC25A35	solute carrier family 25 member 35	S2535_MOUSE	-0.618	Cytoplasm	other	399512	71998
SNAP23	synaptosome associated protein 23	SNP23_MOUSE	-0.773	Plasma Membrane	transporter	8773	20619
SNAPIN	SNAP associated protein	SNAPN_MOUSE	-2.927	Plasma Membrane	other	23557	20615
Snrpa (includes others)	small nuclear ribonucleoprotein polypeptide A	SNRPA_MOUSE	2.629	Nucleus	other		53607|667350|100862206
SNRPB2	small nuclear ribonucleoprotein polypeptide B2	RU2B_MOUSE	-0.915	Nucleus	other	6629	20639
SNRPD1	small nuclear ribonucleoprotein D1 polypeptide	SMD1_MOUSE	-1.713	Nucleus	other	6632	20641
SNRPD2	small nuclear ribonucleoprotein D2 polypeptide	SMD2_MOUSE	-2.077	Nucleus	other	6633	107686
SNRPD3	small nuclear ribonucleoprotein D3 polypeptide	SMD3_MOUSE	-2.005	Nucleus	other	6634	67332
SNRPF	small nuclear ribonucleoprotein polypeptide F	RUXF_MOUSE	-1.388	Nucleus	other	6636	69878
Snrpg	small nuclear ribonucleoprotein polypeptide G	RUXG_MOUSE	-2.603	Nucleus	other		68011
SNX5	sorting nexin 5	SNX5_MOUSE	-0.988	Cytoplasm	transporter	27131	69178
SOD2	superoxide dismutase 2	SODM_MOUSE	-0.969	Cytoplasm	enzyme	6648	20656
SPCS1	signal peptidase complex subunit 1	SPCS1_MOUSE	-1.858	Cytoplasm	peptidase	28972	69019
SPTLC1	serine palmitoyltransferase long chain base subunit 1	SPTC1_MOUSE	-0.759	Cytoplasm	enzyme	10558	268656
SRP14	signal recognition particle 14	SRP14_MOUSE	-2.301	Cytoplasm	other	6727	20813
SRRT	serrate, RNA effector molecule	SRRT_MOUSE	-0.948	Nucleus	other	51593	83701
SRSF3	serine and arginine rich splicing factor 3	SRSF3_MOUSE	-1.772	Nucleus	other	6428	20383
SRSF7	serine and arginine rich splicing factor 7	SRSF7_MOUSE	-0.951	Nucleus	other	6432	225027
SSB	small RNA binding exonuclease protection factor La	LA_MOUSE	-1.688	Nucleus	enzyme	6741	20823
SSR3	signal sequence receptor subunit 3	SSRG_MOUSE	-0.689	Cytoplasm	other	6747	67437
SSR4	signal sequence receptor subunit 4	SSRD_MOUSE	-1.191	Cytoplasm	other	6748	20832
ST13	ST13 Hsp70 interacting protein	F10A1_MOUSE	-0.8	Cytoplasm	other	6767	70356
STAP1	signal transducing adaptor family member 1	STAP1_MOUSE	-3.22	Cytoplasm	other	26228	56792
STAT1	signal transducer and activator of transcription 1	STAT1_MOUSE	-0.891	Nucleus	transcription regulator	6772	20846
STAT2	signal transducer and activator of transcription 2	STAT2_MOUSE	-2.392	Nucleus	transcription regulator	6773	20847
STAT3	signal transducer and activator of transcription 3	STAT3_MOUSE	-0.675	Nucleus	transcription regulator	6774	20848
STAT5A	signal transducer and activator of transcription 5A	STA5A_MOUSE	-0.854	Nucleus	transcription regulator	6776	20850
STAT5B	signal transducer and activator of transcription 5B	STA5B_MOUSE	-0.98	Nucleus	transcription regulator	6777	20851
STK4	serine/threonine kinase 4	STK4_MOUSE	-2.625	Cytoplasm	kinase	6789	58231
STK24	serine/threonine kinase 24	STK24_MOUSE	-1.686	Cytoplasm	kinase	8428	223255
STOML2	stomatin like 2	STML2_MOUSE	-1.046	Plasma Membrane	other	30968	66592
STRAP	serine/threonine kinase receptor associated protein	STRAP_MOUSE	-1.843	Plasma Membrane	other	11171	20901
STX8	syntaxin 8	STX8_MOUSE	-1.922	Plasma Membrane	other	9482	55943
SUGT1	SGT1 homolog, MIS12 kinetochore complex assembly cochaperone	SGT1_MOUSE	-0.848	Nucleus	other	10910	67955
SUMF1	sulfatase modifying factor 1	SUMF1_MOUSE	-0.868	Cytoplasm	enzyme	285362	58911
SUMO2	small ubiquitin like modifier 2	SUMO2_MOUSE	-0.819	Nucleus	enzyme	6613	170930
SYNCRIP	synaptotagmin binding cytoplasmic RNA interacting protein	HNRPQ_MOUSE	-1.486	Nucleus	other	10492	56403
SYNJ2BP	synaptojanin 2 binding protein	SYJ2B_MOUSE	-0.844	Cytoplasm	other	55333	24071
TAGLN2	transgelin 2	TAGL2_MOUSE	-0.737	Cytoplasm	other	8407	21346
TALDO1	transaldolase 1	TALDO_MOUSE	-0.69	Cytoplasm	enzyme	6888	21351
TAP2	transporter 2, ATP binding cassette subfamily B member	TAP2_MOUSE	-1.122	Cytoplasm	transporter	6891	21355
TARDBP	TAR DNA binding protein	TADBP_MOUSE	-0.958	Nucleus	transcription regulator	23435	230908
TBC1D4	TBC1 domain family member 4	TBCD4_MOUSE	-1.24	Cytoplasm	other	9882	210789
TBCA	tubulin folding cofactor A	TBCA_MOUSE	-0.867	Cytoplasm	other	6902	21371
TCP1	t-complex 1	TCPA_MOUSE	-0.776	Cytoplasm	other	6950	21454
THYN1	thymocyte nuclear protein 1	THYN1_MOUSE	-0.714	Nucleus	other	29087	77862
TIMM13	translocase of inner mitochondrial membrane 13	TIM13_MOUSE	-1.062	Cytoplasm	transporter	26517	30055
TMED2	transmembrane p24 trafficking protein 2	TMED2_MOUSE	-0.804	Cytoplasm	transporter	10959	56334
TMEM33	transmembrane protein 33	TMM33_MOUSE	-0.76	Cytoplasm	other	55161	67878
TMEM43	transmembrane protein 43	TMM43_MOUSE	-0.922	Nucleus	other	79188	74122
TMEM256	transmembrane protein 256	TM256_MOUSE	-1.874	Cytoplasm	other	254863	69186
TMPO	thymopoietin	LAP2B_MOUSE	-0.797	Nucleus	other	7112	21917
TOR3A	torsin family 3 member A	TOR3A_MOUSE	-1.606	Cytoplasm	enzyme	64222	30935
TPD52	tumor protein D52	TPD52_MOUSE	-0.453	Cytoplasm	other	7163	21985
TPD52L2	TPD52 like 2	TPD54_MOUSE	2.823	Cytoplasm	other	7165	66314
TPP1	tripeptidyl peptidase 1	TPP1_MOUSE	-0.63	Cytoplasm	peptidase	1200	12751
TPRG1L	tumor protein p63 regulated 1 like	TPRGL_MOUSE	-1.505	Cytoplasm	other	127262	67808
TPT1	tumor protein, translationally-controlled 1	TCTP_MOUSE	-1.667	Cytoplasm	other	7178	22070
TRAF1	TNF receptor associated factor 1	TRAF1_MOUSE	-1.638	Cytoplasm	other	7185	22029
TRAPPC1	trafficking protein particle complex 1	TPPC1_MOUSE	-1.301	Cytoplasm	other	58485	245828
TRAPPC6B	trafficking protein particle complex 6B	TPC6B_MOUSE	-1.444	Cytoplasm	other	122553	78232
TSNAX	translin associated factor X	TSNAX_MOUSE	-0.737	Nucleus	other	7257	53424
TUFM	Tu translation elongation factor, mitochondrial	EFTU_MOUSE	-1.333	Cytoplasm	translation regulator	7284	233870
TWF1	twinfilin actin binding protein 1	TWF1_MOUSE	-3.02	Cytoplasm	kinase	5756	19230
TWF2	twinfilin actin binding protein 2	TWF2_MOUSE	-0.895	Cytoplasm	kinase	11344	23999
TXNDC5	thioredoxin domain containing 5	TXND5_MOUSE	-0.857	Cytoplasm	enzyme	81567	105245
TXNDC17	thioredoxin domain containing 17	TXD17_MOUSE	-1.538	Cytoplasm	enzyme	84817	52700
TXNRD1	thioredoxin reductase 1	TRXR1_MOUSE	-1.197	Cytoplasm	enzyme	7296	50493
UBA1	ubiquitin like modifier activating enzyme 1	UBA1_MOUSE	-0.782	Cytoplasm	enzyme	7317	22201
UBA3	ubiquitin like modifier activating enzyme 3	UBA3_MOUSE	1.409	Cytoplasm	enzyme	9039	22200
UBE2D2	ubiquitin conjugating enzyme E2 D2	UB2D2_MOUSE	-0.842	Cytoplasm	enzyme	7322	56550
UBE2I	ubiquitin conjugating enzyme E2 I	UBC9_MOUSE	-2.23	Nucleus	enzyme	7329	22196
UBE2L3	ubiquitin conjugating enzyme E2 L3	UB2L3_MOUSE	-0.78	Nucleus	enzyme	7332	22195
UBE2N	ubiquitin conjugating enzyme E2 N	UBE2N_MOUSE	-0.968	Cytoplasm	enzyme	7334	93765
UBE2V1	ubiquitin conjugating enzyme E2 V1	UB2V1_MOUSE	-0.587	Nucleus	transcription regulator	7335	66589
UBL5	ubiquitin like 5	UBL5_MOUSE	-1.101	Cytoplasm	other	59286	66177
UFM1	ubiquitin fold modifier 1	UFM1_MOUSE	-1.256	Cytoplasm	other	51569	67890
UGGT1	UDP-glucose glycoprotein glucosyltransferase 1	UGGG1_MOUSE	-0.379	Cytoplasm	enzyme	56886	320011
UQCRQ	ubiquinol-cytochrome c reductase complex III subunit VII	QCR8_MOUSE	-0.415	Cytoplasm	enzyme	27089	22272
VASP	vasodilator stimulated phosphoprotein	VASP_MOUSE	-0.769	Plasma Membrane	other	7408	22323
VKORC1L1	vitamin K epoxide reductase complex subunit 1 like 1	VKORL_MOUSE	-2.202	Cytoplasm	enzyme	154807	69568
VPS35	VPS35 retromer complex component	VPS35_MOUSE	-0.741	Cytoplasm	transporter	55737	65114
VPS26A	VPS26, retromer complex component A	VP26A_MOUSE	-0.781	Cytoplasm	transporter	9559	30930
VWA5A	von Willebrand factor A domain containing 5A	VMA5A_MOUSE	-0.322	Nucleus	other	4013	67776
WARS1	tryptophanyl-tRNA synthetase 1	SYWC_MOUSE	-1.068	Cytoplasm	enzyme	7453	22375
YBX1	Y-box binding protein 1	YBOX1_MOUSE	-1.979	Nucleus	transcription regulator	4904	22608
ZFAND6	zinc finger AN1-type containing 6	ZFAN6_MOUSE	-0.837	Cytoplasm	other	54469	65098
ZYX	zyxin	ZYX_MOUSE	-1.664	Plasma Membrane	other	7791	22793
