# Supplementary material for: 3-hydroxy-L-kynurenamine is an immunomodulatory biogenic amine
Source: Nat Commun. 2021 Jul 21;12:4447. doi: 10.1038/s41467-021-24785-3 (PMC8295276; doi:10.1038/s41467-021-24785-3)
Supplement: Supplementary file 6 — Supplementary Data 3 [file 41467_2021_24785_MOESM6_ESM.xlsx]

## Sheet: Sheet1
		Supplement Table S3; Primers/Probe used for Genotyping Prox1-Cre-ERT2-LoxP-Ido1-TdT mice
		Transcript/probe	Forward	Reverse	Reporter
		CRE	TTAATCCATATTGGCAGAACGAAAACG	CAGGCTAAGTGCCTTCTCTACA	CCTGCGGTGCTAACC
		IDO1-4WT	CACCAATGCCAAGTATTGTGAAGTT	AGAGCACACAGAAACACTCATGT	CAGAAAACAGAATAAACATACAACG
		IDO1-4KO	AGGTCTACAAGGCACCAATGC	GTGGTATCGTTATGCGCCTTTT	ATTCTGTTTTCTGTAAACTTC
		L1L2-Bact-P EX	GGCGCATAACGATACCACGATAT	TGATGGCGAGCTCAGACC	AACCGAAGTTCCTATTCC
		L1L2-Bact-P MD	GCTGGCGCCGGAAC	GCGACTATAGAGATATCAACCACTTTGT	AAGCTGGGTCTAGATATC
		ROSA WT	TTCCCTCGTGATCTGCAACTC	CTTTAAGCCTGCCCAGAAGACT	CCGCCCATCTTCTAGAAAG
		tdRFP	AGATCCACCAGGCCCTGAA	GTCTTGAACTCCACCAGGTAGTG	CCGCCGTCCTTCAGC
		Prox1-3 KO	GCTGGATAGTGAAGTTCCTGAGATT	GGCCAGTAACGTTAGGGAGAGG	CCTAACTGCCTACAAGAA
