# Supplementary material for: 3-hydroxy-L-kynurenamine is an immunomodulatory biogenic amine
Source: Nat Commun. 2021 Jul 21;12:4447. doi: 10.1038/s41467-021-24785-3 (PMC8295276; doi:10.1038/s41467-021-24785-3)
Supplement: Supplementary file 8 — Source Data [file 41467_2021_24785_MOESM8_ESM.xlsx]

## Sheet: Source Data Figure 1
Figure 2 a,b
Trp Metabolites in Lymph and Plasma
	Trp Metabolites in Lymph
Compound	Mouse 1	Mouse 2	Mouse 2	Mouse 3	Mouse 4	Mouse 5	3 HKA in Lymph							3 HKA in Plasma
Tryptophan	598290100	511791600	568132800	572012900	634558400	512951800		Area 1	Area 2	Mean Area value	Conc. mM	Conc. mM			Area 1	Area 2	Mean Area Value	Conc. mM	Conc. mM
5-Hydroxyindoleacetate	676520	645073	499116	790942	762887	882271	Untreated	3332	3256	3294	0.00137477	1.3		Untreated	9774	8470	9122	0.00554109	5.54109
3-Methyleneoxindole	25464300	23341180	26227330	25902160	28229620	22997610	Untreated	2415	2621	2518	0.000820024	0.8		Untreated	3653	4778	4215.5	0.00203353	2.03353
Indole	10571160	9388472	10940280	10790260	12163560	9841557	Untreated	2065	2549	2307	0.000669184	0.6		Untreated	7850	8468	8159	0.00485266	4.85266
Indole-3-acetaldehyde	119579	72876.8	804030	54010.7	119402	52116.8	IFNg	30020	26080	28050	0.0190723	19		IFNg	23433	35399	29416	0.0200489	20.0489
Indole-3-acetate	114337900	109648600	129475200	138951600	166246600	112112400	IFNg	31660	34910	33285	0.0228147	22		IFNg	56345	63697	60021	0.0419277	41.9277
Indolepyruvate	8187.17	0	0	7377.65	6489.7	6569.8	IFNg	33840	30290	32065	0.0219426	21		IFNg	63016	42919	52967.5	0.0368853	36.8853
Indoxyl	72241.3	104886	83054.1	144196	117641	91050.1								IFNg	36269	41901	39085	0.026961	26.961
6-Hydroxykynurenic acid	1969732	1847343	2261280	2135977	2417836	1731167								IFNg	41850	63601	52725.5	0.0367123	36.7123
Kynurenine	1249316	1126272	1301631	1659444	1806264	1251576
Quinolinic acid	9809.05	7432.8	6614.61	6244.97	0	9411.78	Untreated			0.7	0.141421			Untreated			4.14243	1.85851
N-formyl kynurenine	186098	178549	202606	201292	210446	180227				Mean value	St. Dev.						Mean value	St. Dev.
Anthranilate	1865527	1935480	2617198	2558535	2926798	2215918						p<0.0001							p<0.0018
Picolinic acid	11823140	13688900	14755640	13171960	13518840	13616220	INFg (5 ug)							INFg (5 ug)
g-Oxalo-crotonate	0	0	60429.5	0	21731.5	6346.43				Mean value	St. Dev.						Mean value	St. Dev.
2-Oxoadipate	10497510	9794809	11386600	12056280	14565760	9951937				20.6667	1.52753						32.5071	8.82565
Hydroxyindole-acetylglycine	0	0	0	0	0	0
Kynurenate	480639	430270	475271	564885	607051	477147
3-Hydroxykynurenamine	3713.66	7718.72	5507.35	5387.42	3510.18	2549.28
5-Hydroxytryptophan	611618	559980	624485	700266	807889	672199
Nicotinamide	171977600	161982800	187200100	209568600	210688800	178512400
Serotonin	464438	376296	387105	404434	684727	624617
Figure 2c
3HKA IN WT and KO mice
	Sample	Conc mM	Average	St. Dev.
	WT1	1.75733
	WT3	4.14591
	WT4	1.42734
	WT5	3.28851	2.65477	1.28285
	KO2	0.03381
	KO3	0.016566
	KO4	0.018536
	KO5	0.012653	0.020391	0.009274
	Sample	Conc. mM
	Untreated*	< LOQ
	Inf-g	0.894923		p=0.0063
	lps	0.323592
	medium*	< LOQ
Figure 2d
	Treatments
Compound	12 h unt	12 h unt	12 h unt	12 h TGFb	12 h TGFb	12 h TGFb	12 h INFg	12 h INFg	12 h INFg	12 h IL4	12 h IL4	12 h IL4	24 h unt	24 h unt	24 h unt	24 h TGFb	24 h TGFb	24 h TGFb	24 h INFg	24 h INFg	24 h INFg	24 h IL4	24 h IL4
Serotonin	5230.31	3454.12	7266.94	3889.23	5269.47	19375.9	17460.1	45155.9	82039.5	12880.5	11709.8	9097.53	11964.3	5847.43	17196.5	10539.9	13739.9	8455.35	78783.9	66397.6	61989.6	14278.1	10202
3-Hydroxykynurenamine	9578.34	10075	9827.33	11932.1	14970.8	18011.5	29212	39992.6	50774.2	29393.8	26314.2	32472.8	67660.4	59982.5	52305.6	66773.4	70076.4	63351	193698	175788	184981	72162.7	65012.6
	12h	Average	SD							24h	Average	SD
		CTR		TGFb		IFN		IL4			CTR		TGFb		IFN		IL4
Serotonin		5317.13	1907.89	9511.53	8570.62	48218.5	32398.4	11229.3	1936.73		11669.4	5680.29	10911.7	2661.82	69057	8707.25	12240	2882.26
3-Hydroxykynurenamine		9826.89	248.331	14971.5	3039.71	39992.9	10781.1	29393.6	3079.28		59982.8	7677.43	66733.6	3362.85	184822	8956.3	68587.6	5055.86
p value	Ctr vs TGFb	ns								p value	Ctr vs TGFb	ns
	Ctrvs IFNg	0.016									Ctrvs IFNg	0.0001
	Ctr vs IL4	0.017									Ctr vs IL4	ns
Figure 2e-i
		Human Lymph Node -LEC
3-Hydroxy-L-kynurenine		Untreated	Untreated	Untreated	Untreated	IFNγ	IFNγ	IFNγ	IFNγ	LPS	LPS	LPS	LPS
		1980.58	2086.56	2719.56	2035.29	5785.62	16881.9	8611.09	9864.6	2565	2857	3402	2987
		CTR	IFNg	LPS
	Average	2205.5	10285.8	2952.75
	SD	345.43	4716.71	347.619
		Human Dermal -LEC
		Untreated	Untreated	Untreated	Untreated	IFNγ	IFNγ	IFNγ	IFNγ	LPS	LPS	LPS	LPS
		2589.07	1734.01	2304	3077.76	2479.07	2043.6	2011	1856	1313	1915	2579.77	4066.79
		CTR	IFNg	LPS
	Average	2426.21	2097.42	2468.64		p=0.0142
	SD	561.285	267.273	1184.41
		Mouse Dermal -LEC
		Untreated	Untreated	Untreated	Untreated	IFNγ	IFNγ	IFNγ	IFNγ	LPS	LPS	LPS	LPS
		1936.78	1561.47	3537.07	2519.47	2733.51	4022.06	2850.38	3447.99	4978	5312.54	3250.37	3727.96
		CTR	IFNg	LPS
	Average	2388.7	3263.49	4317.22
	SD	861.081	594.703	985.34
		Mouse Blood Endothelial Cells
		Untreated	Untreated	Untreated	IFNγ	IFNγ	IFNγ
		ND	ND	ND	ND	ND	ND
		CTR	IFNg
	Average	#DIV/0!	#DIV/0!
	SD	#DIV/0!	#DIV/0!
		Mouse Fibrillary Reticular Cells
		Untreated	Untreated	Untreated	IFNγ	IFNγ	IFNγ
		ND	ND	ND	ND	ND	ND
		CTR	IFNg
	Average	#DIV/0!	#DIV/0!
	SD	#DIV/0!	#DIV/0!
		Mouse Dendritic cells
		Untreated	Untreated	Untreated	IFNγ	IFNγ	IFNγ	LPS	LPS	LPS
		0	0	0	11082	8214	9084	2544	1401	1319
		CTR	IFNg	LPS
	Average	0	9460	1754.67
	SD	0	1470.51	684.811
		p=0.0004		p=0.01
Figure 2 j,k
				4T1	4T1	4T1	TSA	TSA	TSA	T47D	T47D	T47D	A549	A549	A549	Postrunblank+	prerunblank1+	prerunblank2+	prerunblank3+	prerunblank4+	prerunblank5+	TechmixC1+	TechmixC2+	TechmixC3+	TechmixIV1+	TechmixIV2+	TechmixIV3+	4T1	TSA	T47D	A549
compound	compoundId	parent	Media
L-Formylkynurenine	C02700	237.087	1.2014	22237.3	13130.9	21838.2	1692.04	0	3450.47	0	3738.48	48221	2064.66	3974.51	3137	23605.8	736.052	0	0	0	0	2206849	3159785	3101181	1451610	1443043	1655757	19068.8	1714.17	17319.8	3058.72
L-Kynurenine	C00328	209.092	1.27347	10038.9	45237.7	71248.3	10938.5	22174	26580.4	4764.98	12381.6	86712.8	11902.2	5884.97	1797	0	3257.58	2773.57	0	0	0	849957	1016437	988710	799281	710722	801118	42175	19897.6	34619.8	6528.07
3-Hydroxykynurenine	C02794	225.087	0.852254	0	0	0	3687.28	3111.69	5814.44	4719.16	4229.13	0	5779.84	4257.53	6315	87948.3	752.194	0	0	0	0	4284.05	0	2602.54	839718000	874625100	818597600	0	4204.47	2982.76	5450.79
3-Hydroxyanthranilic acid	C01017	221.092	1.03893	0	3183.39	5868.07	0	2053.58	1852.15	3697.3	6812.31	199521	2670.58	0	1465	0	965.415	0	0	0	0	760852	1098239	1052541	301533	311687	366379	3017.15	1301.91	70010.2	1378.53
Quinolinic Acid	C00780	177.102	0.941551	40290.2	45544.3	18660.9	23076.3	31809.9	22019.4	30606.8	13026	41455.6	33552.3	21071.3	27553.1	0	1198.15	0	0	0	0	49992.4	50345.6	60583.3	0	0	0	34831.8	25635.2	28362.8	27392.2
3-Hydroxykynurenamine	C05636	181.097	1.09935	98322.6	112458	79276.5	149864	111713	156408	96303.3	120823	142332	140620	127350	129490	5900.34	2603.53	3069.05	6768.99	5137.29	3436.82	1336186	1535485	1869738	84702370	95902100	91010490	96685.7	139328	119820	132487	Average
																												16651.2	35314.8	35332.3	24138.4	SD

## Sheet: Source Data Figure 4
Figure 4e
IDO1 PCR in LEC
		qPCR
			ido			Mean		rplp0			Mean
	Exp11	capLECs SS	40	40	40	40		18.419	18.555	18.429	18.4677
		capLECs INFL	29.724	30.618	29.698	30.0133		16.968	17.077	17	17.015
		colLECs SS	27.771	28.774	27.589	28.0447		17.869	17.529	17.725	17.7077
		colLECs INFL	33.489	36.068	39.172	36.243		18.514	18.351	18.565	18.4767
		BECs SS	24.074	24.238	24.308	24.2067		16.946	17.246	17.19	17.1273
		BECs INFL	23.845	24.96	24.841	24.5487		17.149	17.122	17.135	17.1353
	Exp12		ido			mean		rplp0			mean
		capLECs SS	31.406	31.948	31.754	31.7027		20.778	20.767	20.8	20.7817
		capLECs INFL	33.831	34.157	33.167	33.7183		20.316	20.481	20.527	20.4413
		colLECs SS	30.594	31.892	31.774	31.42		19.26	19.269	19.491	19.34
		colLECs INFL	28.168	27.567	28.335	28.0233		18.545	18.474	18.41	18.4763
		BECs SS	24.409	23.751	23.709	23.9563		17.488	17.471	17.392	17.4503
		BECs INFL	25.803	25.545	25.311	25.553		24.854	24.605	24.883	24.7807
	Exp10		ido					rplp0
		capLECs SS	31.202	31.236	34.239	32.2257		20.563	20.533	20.411	20.5023
		capLECs INFL	40	40	40	40		20.491	20.572	20.638	20.567
		colLECs SS	31.556	31.527	31.258	31.447		18.986	19.154	19.006	19.0487
		colLECs INFL	27.269	28.168	28.246	27.8943		18.508	18.349	18.247	18.368
		BECs SS	23.221	23.778	23.997	23.6653		17.215	16.959	17.181	17.1183
		BECs INFL	24.954	24.792	24.428	24.7247		17.921	17.764	18.073	17.9193
Additional IF for Figure 4
IDO1 clone 2E2 (dilution 1: 2000) (Enzo Lifescience Cat # ALX-804-902-0100);
Mice: Prox1-cre-ERT2-Rosa26-TdT (http://www.informatics.jax.org: 007909 and 022075
Additional IF for Figure 4
IDO1 clone 2E2 (dilution 1: 2000) (Enzo Lifescience Cat # ALX-804-902-0100);
Goat anti mouse FITC (Southern biotech, cat# 1070-02, dilution 1:500)
Biotin-conjugated anti mouse CD31 (clone MEC13.3, Biolegend Cat# 102503)(dilution 1:1000)
Streptavidin AF 568 conjugate (molecular probes, Cat# S11226).
			Dapi IDO1				CD31 Merged
Additional IF for Figure 4
IDO1 clone 2E2 (dilution 1: 2000) (Enzo Lifescience Cat # ALX-804-902-0100);
Goat anti mouse FITC (Southern biotech, cat# 1070-02, dilution 1:500)
Additional IF for Figure 4
Additional IF for Figure 4
	(lymph node, MEDULARY SINUSES)
	1.Lymph nodes were fixed on Formalin 10% 1h at RT and included in OCT (-80°C).
	2.6µm tissue sections were boiled for 10’ in citric acid, pH6 (antigen retrieval). Samples were then allowd to cool down.
	3.Samples were blocked with PBS-Tween 20 0.5%- BSA 3% for 1h RT.
	4.Primary antibody anti-IDO1-FITC (1/100, sc-53978), Podoplanin (1/100, Angiobio, 11-033). 4°C, O/N.
Additional WB for Figure 4f
IDO1 clone 2E2 (dilution 1: 2000) (Enzo Lifescience Cat # ALX-804-902-0100);
Goat anti mouse (Southern Biotech; cat.# 1031-05, dilution 1:2000),

## Sheet: Source Data for Figure 5
Figure 5c
Cytokines	Treatments	IL-6	IL-8	IL-12p70	CXCL10/IP-10	CCL-2/MCP1	CCL5/RANTES	TNF-a
		pg/ml	pg/ml	pg/ml	pg/ml	pg/ml	pg/ml	pg/ml		Data for Figure 5a and b are reported in Supplementary Data 2
Subject 1	Untreated	33.93	327.3	0.65	354.33	12.56	3.33	12.36
	Untreated	28.43	392.74	0.72	354.45	12.81	3.75	11.95
	IFNg 50ng/ml	192.38	2983.04	72.87	22340.2	235.69	34.7	35.89
	IFNg 50ng/ml	208.72	2009	74.31	22325	240.25	33.59	34.5
	IFNg 50 ng/ml + 1uM3HKA	17.66	260.92	0.81	2583.52	32.25	6.28	14.37
	IFNg 50 ng/ml + 1uM3HKA	17.87	241.61	1.01	2565.14	32.95	6.38	13.57
	IFNg50ng/ml + 10 uM3HKA	246.65	1053.79	15.27	21649.3	178.74	34.85	31.45
	IFNg50ng/ml + 10 uM3HKA	202.27	1619.56	15.12	22168.5	168.05	34.43	31.36
Subject 2
	Untreated	728.52	2086.84	1.42	17547.7	822.36	137.26	30.35
	Untreated	714.63	2101.33	1.55	16687.8	859.39	129.86	28.23
	IFNg 50ng/ml	9326.63	1527.05	6.15	22392.3	1433.64	439.48	113.16
	IFNg 50ng/ml	9424.29	1947.9	6.11	22605.4	1460.06	454.1	113.94
	IFNg 50 ng/ml + 1uM3HKA	7824.88	1422.99	4.97	21701	1356.18	448.45	102.89
	IFNg 50 ng/ml + 1uM3HKA	7540.34	1049.28	4.55	21841.8	1393.86	431.04	93.84
	IFNg50ng/ml + 10 uM3HKA	8178.74	1881.06	4.65	21944.2	1444.19	494.63	96.07
	IFNg50ng/ml + 10 uM3HKA	8919.2	1692.79	5.11	21884.3	1638.47	440.01	99.09
	1 uM3HKA	13.82	423.37	0.41	67.57	8.07	3.17	9.51
	1 uM3HKA	12.55	405.74	0.41	62.26	8.49	2.93	9.6
	10 uM3HKA	25.06	403.73	0.64	323.24	14.71	3.17	9.6
	10 uM3HKA	23.69	381.02	0.61	332.33	14.71	3.21	8.55
Subject 3
	Untreated	230.28	766.37	0.74	9881.51	532.72	46.6	11.27
	Untreated	169.75	740.24	0.68	8551.78	489.43	40.33	9.78
	IFNg 50ng/ml	882.84	641.43	1.72	21702.4	1102.07	175.67	39.14
	IFNg 50ng/ml	874.83	595.28	1.93	21792.7	1180.31	170.95	39.61
	IFNg 50 ng/ml + 1uM3HKA	682.37	852.33	1.76	21846.7	1253.96	152.41	33.17
	IFNg 50 ng/ml + 1uM3HKA	665.83	369.76	1.93	21753.3	1101.99	131.68	35.52
	IFNg50ng/ml + 10 uM3HKA	687.97	543.1	1.52	21968.4	1056.27	89.67	32.93
	IFNg50ng/ml + 10 uM3HKA	658.22	471.84	1.86	21798.5	1154.61	93.24	32.28
Subject 4
	Untreated	1397.06	25564.9	16.65	1182.66	2428.15	3209.11	190.76
	IFNg 50ng/ml	12748.3	33306.1	60.22	*53687.79	2654.34	5811.25	902.6
	IFNg 50ng/ml	12770.9	32737.7	56.45	*54651.21	2758.84	7991.61	965.56
	2uM 3HKA	3036.61	28474.1	28.73	6200.36	2764.42	3204.02	386.86
	IFNg 50 ng/ml + 2uM3HKA	9714.7	31624.4	47.84	*53623.35	2727.64	4180.28	789.5
	IFNg 50 ng/ml + 2uM3HKA	9910.99	35809.7	46.87	*55114.30	2725.82	7080.82	920.08
Subject 5
	Untreated	150.83	5741.57	6.7	932.67	2203.29	921.87	49.32
	Untreated	131.27	5109.46	5.29	830.64	2019.09	846.09	39.92
	2uM 3HKA	152.94	5377.24	5.29	920.61	2336.79	612.88	47.77
	2uM 3HKA	141.49	5233.43	5.29	887.16	2242.1	613.78	38.32
	IFNg 50ng/ml	730.65	5291.09	29.26	*54870.52	3859.76	1110.06	253.63
	IFNg 50ng/ml	687.7	6506.37	29.26	*54117.42	2999.29	1055.04	240.81
	IFNg 50 ng/ml + 2uM3HKA	724.3	8503.32	22.65	*54060.64	2901.09	1152.9	218.21
	IFNg 50 ng/ml + 2uM3HKA	712.35	7979.61	23.38	*54516.31	3083.84	1147.47	229.66

## Sheet: Source Data for Figure 6
Densitometry Figure 6a
	actin	mean grey density	Inverted pixels density	Treatment	p65 NFkb	mean grey density	Inverted pixels density	normalized data
subject 1	1	50845.2	14154.8	untreated	1	62337.3	2662.65	0.188109
	2	53914.5	11085.5	IFN 50 ng/ml	2	40681.6	24318.4	2.19372
	3	53385.9	11614.1	IFN50 ng/ml+ 1uM 3OHKA	3	53376.7	11623.3	1.00079
	4	53585.2	11414.8	1 uM 3OHKA	4	63914.5	1085.52	0.0950976
					p65 NFkb
subject 2	1	50845.2	14154.8	untreated	1	57740.8	7259.19	0.512842
	2	53914.5	11085.5	IFN 50 ng/ml	2	53286.4	11713.6	1.05666
	3	53385.9	11614.1	IFN50 ng/ml+ 1uM 3OHKA	3	59258.1	5741.94	0.494393
	4	53585.2	11414.8	1 uM 3OHKA	4	59800.5	5199.47	0.455503
					p65 NFkb
subject 3	1	50845.2	14154.8	untreated	1	60237.4	4762.58	0.336463
	2	53914.5	11085.5	IFN 50 ng/ml	2	49191.7	15808.3	1.42603
	3	53385.9	11614.1	IFN50 ng/ml+ 1uM 3OHKA	3	58952.5	6047.54	0.520706
	4	53585.2	11414.8	1 uM 3OHKA	4	62675.3	2324.7	0.203657
Tukey's multiple comparisons test	Mean Diff.	95.00% CI of diff.	Significant?	Summary	Adjusted P Value
untreated vs. 3-HOKA	-0.1538	-1.027 to 0.7189	No	ns	0.9399
untreated vs. IFNg	-1.213	-2.086 to -0.3402	Yes	**	0.0092
untreated vs. IFNg+3HOKA	-0.3262	-1.199 to 0.5466	No	ns	0.6454
3-HOKA vs. IFNg	-1.059	-1.932 to -0.1864	Yes	*	0.0194
3-HOKA vs. IFNg+3HOKA	-0.1723	-1.045 to 0.7004	No	ns	0.9187
IFNg vs. IFNg+3HOKA	0.8868	0.01407 to 1.760	Yes	*	0.0465
Densitometry Figure 6f
	actin	mean grey density	Inverted pixels density	Treatment	phospho-Ikb alpha	mean grey density	Inverted pixels density	normalized data
subject 1	1	140.78	114.22	untreated	1	243.57	11.43	0.10007
	2	150.95	104.05	IFN 50 ng/ml	2	25.09	229.91	2.20961
	3	132.62	122.38	IFN50 ng/ml+ 1uM 3HKA	3	86.89	168.11	1.37367
	4	157.93	97.07	1 uM 3OHKA	4	238.11	16.89	0.173998
					phospho-Ikb-alpha
subject 2	1	130.66	124.34	untreated	1	211.16	43.84	0.352582
	2	140.22	114.78	IFN 50 ng/ml	2	18.18	236.82	2.06325
	3	132.51	122.49	IFN50 ng/ml+ 1uM 3HKA	3	92.42	162.58	1.32729
	4	148.26	106.74	1 uM 3OHKA	4	177.16	77.84	0.729249
subject 3	1	134.87	120.13	untreated	1	218.22	36.78	0.306168
	2	145.22	109.78	IFN 50 ng/ml	2	30.2	224.8	2.04773
	3	135.6	119.4	IFN50 ng/ml+ 1uM 3HKA	3	95.5	159.5	1.33585
	4	149.23	105.77	1 uM 3OHKA	4	175.2	79.8	0.754467
Tukey's multiple comparisons test	Mean Diff.	95.00% CI of diff.	Below threshold?	Summary	Adjusted P Value
untreated vs. IFN 50 ng/ml	-1.853	-2.461 to -1.245	Yes	****	<0.0001
untreated vs. IFN50 ng/ml+ 1uM kynurenamine	-0.9167	-1.525 to -0.3088	Yes	**	0.0057
untreated vs. 1 uM 3OHKA	-0.2967	-0.9045 to 0.3112	No	ns	0.4481
IFN 50 ng/ml vs. IFN50 ng/ml+ 1uM kynurenamine	0.9367	0.3288 to 1.545	Yes	**	0.005
IFN 50 ng/ml vs. 1 uM 3OHKA	1.557	0.9488 to 2.165	Yes	***	0.0002
IFN50 ng/ml+ 1uM kynurenamine vs. 1 uM 3OHKA	0.62	0.01216 to 1.228	Yes	*	0.0457
Densitometry Figure 6b
sample ID		mean density	inverse mean density	exp 1	normalized data	sample ID		mean density	inverse mean density
0uM 3HKA	1	234.138	20.862	stat-1	0.189858	0uM 3HKA	1	145.118	109.882	actin
0.5 uM 3HKA	2	236.672	18.328	stat-1	0.164922	0.5 uM 3HKA	2	143.869	111.131	actin
1 uM 3HKA	3	236.427	18.573	stat-1	0.189327	1 uM 3HKA	3	156.9	98.1	actin
2uM 3HKA	4	236.434	18.566	stat-1	0.185347	2uM 3HKA	4	154.831	100.169	actin
IFNg	5	139.538	115.462	stat-1	1.09153	IFNg	5	149.22	105.78	actin
IFNg+0.5 uM 3HKA	6	155.653	99.347	stat-1	0.924038	IFNg+0.5 uM 3HKA	6	147.486	107.514	actin
IFNg+1 uM 3HKA	7	175.275	79.725	stat-1	0.698062	IFNg+1 uM 3HKA	7	140.791	114.209	actin
IFNg+2uM 3HKA	8	195.878	59.122	stat-1	0.624519	IFNg+2uM 3HKA	8	160.332	94.668	actin
sample ID		mean density	inverse mean density	exp 2	normalized data	sample ID		mean density	inverse mean density
0uM 3HKA	1	251.409	3.591	stat-1	0.05919	0uM 3HKA	19	194.331	60.669	actin
0.5 uM 3HKA	2	253.852	1.148	stat-1	0.0189373	0.5 uM 3HKA	20	194.379	60.621	actin
1 uM 3HKA	3	251.435	3.565	stat-1	0.0593672	1 uM 3HKA	21	194.95	60.05	actin
2uM 3HKA	4	251.435	3.565	stat-1	0.066643	2uM 3HKA	22	201.506	53.494	actin
IFNg	5	173.023	81.977	stat-1	1.04143	IFNg	23	176.284	78.716	actin
IFNg+0.5 uM 3HKA	6	163.548	91.452	stat-1	1.97901	IFNg+0.5 uM 3HKA	24	208.789	46.211	actin
IFNg+1 uM 3HKA	7	202.713	52.287	stat-1	0.739279	IFNg+1 uM 3HKA	25	184.273	70.727	actin
IFNg+2uM 3HKA	8	197.716	57.284	stat-1	0.687139	IFNg+2uM 3HKA	26	171.634	83.366	actin
IFNg+2uM 3HKA	9	195.324	59.676	stat-1	0.707078	IFNg+2uM 3HKA	27	170.602	84.398	actin
sample ID		mean density	inverse mean density	exp 3	normalized data	sample ID		mean density	inverse mean density	exp 3
0uM 3HKA	1	61838.1	3161.92	stat-1	0.105893	0uM 3HKA	1	35140.3	29859.7	actin
0.5 uM 3HKA	2	62969.3	2030.74	stat-1	0.0661047	0.5 uM 3HKA	2	34279.9	30720.1	actin
1 uM 3HKA	3	62181.3	2818.65	stat-1	0.0854279	1 uM 3HKA	3	32005.5	32994.5	actin
2uM 3HKA	4	62220.7	2779.28	stat-1	0.0837614	2uM 3HKA	4	31819.1	33180.9	actin
IFNg	5	37356.7	27643.3	stat-1	0.856224	IFNg	5	32714.8	32285.2	actin
IFNg+0.5 uM 3HKA	6	35138.3	29861.7	stat-1	0.93613	IFNg+0.5 uM 3HKA	6	33100.9	31899.1	actin
IFNg+1 uM 3HKA	7	42725.4	22274.6	stat-1	0.901196	IFNg+1 uM 3HKA	7	40283.3	24716.7	actin
IFNg+2uM 3HKA	8	40369.2	24630.8	stat-1	0.647434	IFNg+2uM 3HKA	8	26956.2	38043.8	actin
DTH Figure 6k
Footpad Weight (mg)
Treatment
CD8-/CD8-
Mice #	1	2	3	4	5	6
	Right Foot						Average	SD
	116.3	127.9	122.4	136	123.5	115.3	123.567	7.69251
	Left Foot
	118.9	130	126.5	137.5	127.4	116.3	126.1	7.67984
	Difference right vs left						Average	SD	SEM	R squared	Pvalue	Two-tailed
	2.6	2.1	4.1	1.5	3.9	1	2.53333	1.25963	0.5142	0.8292	0.0044	t=4.926	df=5
Treatment
CD8-/CD8- 3HKA
Mice #	1	2	3	4	5	6		1.87083
	Right Foot						Average
	128.5	114.3	119.5	129.2	133.1	112	122.767	8.70992
	Left Foot
	130.5	113	121	129.4	135.3	113.3	123.75	9.41504
	Difference right vs left						Average	SD	SEM	R squared	Pvalue	Two-tailed
	2	-1.3	1.5	0.2	2.2	1.3	0.983333	1.31972	0.5388	0.3998	0.1276	t=1.825	df=5

## Sheet: Source data for Figure 7
Figure 7a-d Histology Score
Treatment	Orthokeratosis	Parakeratosis	Rete ridges	Ulceration	Epidermis (um)	Thickness of stratum corneum	Epidermal infiltrate
Untreated	1	0	1	0	102	5-cell layer	1
Untreated	1	0	2	0	80	3-cell layer	0
Untreated	2	0	1	0	73	3-cell layer	0
Untreated	1	0	1	0	84	3-cell layer	0
Untreated	1	0	1	0	91	3-cell layer	0
Untreated	1	0	1	0	88	4-cell layer	0
Untreated	1	0	2	0	79	3-cell layer	0
Untreated	1	0	1	0	83	3-cell layer	0
Untreated	2	0	1	0	90	4-cell layer	0
Untreated	1	0	1	0	82	3-cell layer	0
Untreated	2	0	1	0	88	3-cell layer	0
Untreated	2	0	1	0	110	6-cell layer	1
Imiquimod	3	3	3	0	318	20-cell layer	4
Imiquimod	4	2	3	0	105	18-cell layer	3
Imiquimod	3	3	3	0	296	20-cell layer	4
Imiquimod	3	2	3	0	270	20-cell layer	3
Imiquimod	3	2	3	0	257	18-cell layer	3
Imiquimod	3	2	3	0	285	17-cell layer	3
Imiquimod	4	2	3	0	302	17-cell layer	4
Imiquimod	3	2	3	0	297	16-cell layer	4
Imiquimod	3	2	2	0	275	15-cell layer	4
Imiquimod	3	2	3	0	261	19-cell layer	3
Imiquimod	4	2	3	0	255	17-cell layer	3
Imiquimod	3	2	2	0	290	15-cell layer	4
IMQ+3-HKA (50mg/kg)	2	1	2	0	198	10-cell layer	2
IMQ+3-HKA (50mg/kg)	1	0	1	0	131	6-cell layer	1
IMQ+3-HKA (50mg/kg)	1	0	1	0	100	5-cell layer	1
IMQ+3-HKA (50mg/kg)	1	0	1	0	129	6-cell layer	1
IMQ+3-HKA (50mg/kg)	2	0	1	0	135	8-cell layer	1
IMQ+3-HKA (50mg/kg)	1	0	1	0	121	7-cell layer	1
IMQ+3-HKA (50mg/kg)	2	2	2	0	163	10-cell layer	1
IMQ+3-HKA (50mg/kg)	1	0	1	0	135	7-cell layer	1
IMQ+3-HKA (50mg/kg)	2	0	1	0	145	8-cell layer	1
IMQ+3-HKA (50mg/kg)	2	0	2	0	142	8-cell layer	1
IMQ+3-HKA (50mg/kg)	2	1	2	0	155	10-cell layer	2
IMQ+3-HKA (50mg/kg)	2	1	2	0	154	10-cell layer	2
3-HKA (50mg/kg)	2	0	1	0	112	4-cell layer	1
3-HKA (50mg/kg)	1	0	1	0	98	3-cell layer	0
3-HKA (50mg/kg)	1	0	1	0	96	3-cell layer	0
3-HKA (50mg/kg)	1	0	1	0	92	3-cell layer	0
3-HKA (50mg/kg)	2	0	1	0	110	4-cell layer	1
3-HKA (50mg/kg)	2	0	1	0	89	4-cell layer	0
3-HKA (50mg/kg)	1	0	1	0	90	3-cell layer	0
3-HKA (50mg/kg)	1	0	1	0	87	3-cell layer	0
3-HKA (50mg/kg)	1	0	1	0	86	3-cell layer	0
3-HKA (50mg/kg)	1	0	1	0	89	3-cell layer	0
3-HKA (50mg/kg)	1	0	1	0	91	3-cell layer	0
3-HKA (50mg/kg)	2	0	1	0	102	4-cell layer	0
Figure 7e Cytokines
	pg/ml	untreated				Imiquimod				3HKA				Imiquimod+3HKA
n=4 (mice)	IL-1b	632	635.3	528.6	313.1	1567.6	1111.2	720.8	717.5	7.2	0	0	0	493.2	480.2	528.6	526.4
biological replicates	IL-2	833.6	490	992.5	0	2484.5	3510.1	1595	1334.2	0	0	0	0	283.8	344.7	740.8	492.2
	IL-10	1510.1	1716.7	1176.3	1563.3	3143.9	2800.3	2570.4	2449.5	1630.1	0	0	0	1330.8	1008.1	1561.7	1944.2
	IL-17	0	0	0	0	4407.3	4962.4	328.4	1205.9	0	0	0	0	312.8	169	88.3	150.9
	IL-17F	0	0	0	0	12410	14050.7	515.7	3442.6	0	0	0	0	2273.8	754.1	1717.2	1884.6
	IL-4	11.7	13.6	1.7	8.5	4.7	32.5	40.4	19.1	1.7	2.9	0	7.9	6.9	7.8	15.9	8.3
	TNFalpha	0	10.6	8.7	0	30.2	31.9	35	45.7	0	0	0	0	0	24.2	16	13.3
	IL-5	6.1	20.1	0	0	106.9	91	38.3	43.7	9.8	0	0	0	89.6	76.8	24.1	40.9
	IL-28	21.6	8.6	194.2	117	225	369.2	119.1	89	28	16.2	124.9	0	62.2	58.7	138.9	99.1
	IFNg	139.6	69.1	104.2	162.2	369.3	699.1	345.2	293.9	64.9	145.5	314.8	24.4	132.9	151.7	186.7	92.5
	IL-6	36.7	220.9	33.7	33.7	533	491.3	224.6	316.5	0	0	2.1	0	206.4	180.9	186	149.3
	IL-12 p70	183.7	205.7	97.1	266	924.9	1121.7	239.1	380.8	114	97.8	410.7	0	158.5	286.1	272.5	234.7
	IL-23	731.8	0	1335.5	1759.1	4444	5296.9	5390.5	5134.3	0	0	1681.9	0	1658.9	1301	4343.3	2822.1
	MIP-3a	34	14.2	2.7	4	1299.6	694.1	1378.6	380.2	16.6	139.7	0.1	32.6	649.5	518.7	1738.2	383.8
		Statistical significance determined using the Holm-Sidak method, with alpha = 0.05.									2WAY ANOVA Multuple comparisons
		Each row was analyzed individually, without assuming a consistent SD.
											Number of comparisons per family	6
	Significant?	P value	Mean of untreated	Mean of Imiquimod	Difference	SE of difference	t ratio	df	Adjusted P Value		Alpha	0.05
IL-23	Yes	8.3e-05	956.6	5066	-4110	438.1	9.381	6	0.000167
MIP-3a	Yes	0.008579	13.73	938.1	-924.4	240.9	3.838	6	0.008579		Tukey's multiple comparisons test	Mean Diff.	95.00% CI of diff.	Below threshold?	Summary	Adjusted P Value
	Significant?	P value	Mean of Imiquimod	Mean of Imiquimod+3HKA	Difference	SE of difference	t ratio	df	Adjusted P Value
IL-23	Yes	0.012384	5066	2531	2535	718.4	3.529	6	0.024614		IL-1b
MIP-3a	No	0.778331	938.1	822.6	115.6	392.5	0.2945	6	0.778331		untreated vs. Imiquimod	-502	-1258 to 254	No	ns	0.1382
											untreated vs. 3HKA	525	165 to 886	Yes	*	0.0178
	Significant?	P value	Mean of Imiquimod	Mean of Imiquimod+3HKA	Difference	SE of difference	t ratio	df	Adjusted P Value		untreated vs. Imiquimod+3HKA	20.2	-391 to 431	No	ns	0.9944
IL-1b	Yes	0.041631	1029	507	522	202	2.58	6	0.041631		Imiquimod vs. 3HKA	1027	61.2 to 1994	Yes	*	0.0425
IL-2	Yes	0.012644	2231	465	1766	503	3.51	6	0.025129		Imiquimod vs. Imiquimod+3HKA	522	-497 to 1541	No	ns	0.241
IL-10	Yes	0.002148	2741	1461	1280	249	5.13	6	0.00643		3HKA vs. Imiquimod+3HKA	-505	-567 to -443	Yes	****	<0.0001
	Significant?	P value	Mean of untreated	Mean of Imiquimod	Difference	SE of difference	t ratio	df	Adjusted P Value
IL-1b	No	0.05869	527.3	1029	-502	215.5	2.329	6	0.05869		IL-2
IL-2	Yes	0.022111	579	2231	-1652	539.1	3.064	6	0.043734		untreated vs. Imiquimod	-1652	-4094 to 791	No	ns	0.1327
IL-10	Yes	0.000602	1492	2741	-1249	190.5	6.559	6	0.001804		untreated vs. 3HKA	579	-481 to 1639	No	ns	0.2118
	Significant?	P value	Mean of untreated	Mean of 3HKA	Difference	SE of difference	t ratio	df	Adjusted P Value		untreated vs. Imiquimod+3HKA	114	-945 to 1172	No	ns	0.9492
IL-1b	Yes	0.00044	527.3	1.8	525.5	75.58	6.952	6	0.001318		Imiquimod vs. 3HKA	2231	-145 to 4607	No	ns	0.059
IL-2	No	0.038742	579	0	579	219.7	2.636	6	0.075983		Imiquimod vs. Imiquimod+3HKA	1766	-962 to 4493	No	ns	0.1467
IL-10	No	0.042792	1492	407.5	1084	423.1	2.562	6	0.075983		3HKA vs. Imiquimod+3HKA	-465	-956 to 25.4	No	ns	0.0575
	Significant?	P value	Mean of Imiquimod	Mean of Imiquimod+3HKA	Difference	SE of difference	t ratio	df	Adjusted P Value		IL-10
IL-17	Yes	0.007195	3306	238.6	3068	768.7	3.991	6	0.014339		untreated vs. Imiquimod	-1249	-2047 to -451	Yes	*	0.0145
IL-17F	No	0.080772	17271	1621	15650	7462	2.097	6	0.080772		untreated vs. 3HKA	1084	-929 to 3097	No	ns	0.2181
	Significant?	P value	Mean of untreated	Mean of Imiquimod	Difference	SE of difference	t ratio	df	Adjusted P Value		untreated vs. Imiquimod+3HKA	30.4	-1234 to 1295	No	ns	0.9993
IL-17	Yes	0.005079	0.925	3306	-3306	768.3	4.302	6	0.010132		Imiquimod vs. 3HKA	2334	969 to 3698	Yes	*	0.0113
IL-17F	No	0.05972	0	17271	-17271	7455	2.317	6	0.05972		Imiquimod vs. Imiquimod+3HKA	1280	-259 to 2819	No	ns	0.0805
											3HKA vs. Imiquimod+3HKA	-1054	-3419 to 1312	No	ns	0.3128
	Significant?	P value	Mean of Imiquimod	Mean of Imiquimod+3HKA	Difference	SE of difference	t ratio	df	Adjusted P Value
IL-5	No	0.615479	69.98	57.85	12.13	22.9	0.5295	6	0.615479		IL-17
IL-28	No	0.14428	200.6	89.73	110.9	66.05	1.678	6	0.267743		untreated vs. Imiquimod	-3306	-13652 to 7041	No	ns	0.8145
	Significant?	P value	Mean of untreated	Mean of Imiquimod	Difference	SE of difference	t ratio	df	Adjusted P Value		untreated vs. 3HKA	0.3	-10346 to 10347	No	ns	>0.9999
IL-5	Yes	0.011659	6.55	69.98	-63.43	17.72	3.579	6	0.023181		untreated vs. Imiquimod+3HKA	-237.7	-10584 to 10109	No	ns	>0.9999
IL-28	No	0.184582	85.35	200.6	-115.2	76.88	1.499	6	0.184582		Imiquimod vs. 3HKA	3306	-7041 to 13653	No	ns	0.8144
											Imiquimod vs. Imiquimod+3HKA	3068	-7279 to 13415	No	ns	0.8454
	Significant?	P value	Mean of Imiquimod	Mean of Imiquimod+3HKA	Difference	SE of difference	t ratio	df	Adjusted P Value		3HKA vs. Imiquimod+3HKA	-238	-10585 to 10109	No	ns	>0.9999
IL-4	No	0.125106	24.18	9.725	14.45	8.111	1.782	6	0.234561
TNFa	Yes	0.010666	35.7	13.38	22.33	6.111	3.653	6	0.031657		IL-17F
	Significant?	P value	Mean of untreated	Mean of Imiquimod	Difference	SE of difference	t ratio	df	Adjusted P Value		untreated vs. Imiquimod	-17271	-27618 to -6924	Yes	***	0.0006
IL-4	No	0.113567	8.875	24.18	-15.3	8.264	1.851	6	0.214237		untreated vs. 3HKA	0	-10347 to 10347	No	ns	>0.9999
TNFa	Yes	0.000457	4.825	35.7	-30.88	4.473	6.902	6	0.00137		untreated vs. Imiquimod+3HKA	-1621	-11968 to 8726	No	ns	0.9724
	Significant?	P value	Mean of untreated	Mean of Imiquimod	Difference	SE of difference	t ratio	df	Adjusted P Value		Imiquimod vs. 3HKA	17271	6924 to 27618	Yes	***	0.0006
IFNg	Yes	0.017114	118.8	426.9	-308.1	94.33	3.266	6	0.034064		Imiquimod vs. Imiquimod+3HKA	15650	5304 to 25997	Yes	**	0.0018
IL-6	Yes	0.011486	81.25	391.4	-310.1	86.35	3.591	6	0.034064		3HKA vs. Imiquimod+3HKA	-1621	-11968 to 8726	No	ns	0.9724
IL-12 p70	No	0.067349	188.1	666.6	-478.5	214.7	2.229	6	0.067349
	Significant?	P value	Mean of Imiquimod	Mean of Imiquimod+3HKA	Difference	SE of difference	t ratio	df	Adjusted P Value		IL-23
IFNg	No	0.022904	426.9	141	285.9	94.16	3.037	6	0.06715		untreated vs. Imiquimod	-4110	-5485 to -2735	Yes	****	<0.0001
IL-6	No	0.028808	391.4	180.7	210.7	73.68	2.86	6	0.06715		untreated vs. 3HKA	536.1	-839.1 to 1911	No	ns	0.7074
IL-12 p70	No	0.091688	666.6	238	428.7	213.7	2.006	6	0.091688		untreated vs. Imiquimod+3HKA	-1575	-2950 to -199.5	Yes	*	0.0206
											Imiquimod vs. 3HKA	4646	3271 to 6021	Yes	****	<0.0001
											Imiquimod vs. Imiquimod+3HKA	2535	1160 to 3910	Yes	***	0.0002
											3HKA vs. Imiquimod+3HKA	-2111	-3486 to -735.6	Yes	**	0.0016
											MIP-3a
											untreated vs. Imiquimod	-924.4	-2300 to 450.8	No	ns	0.2738
											untreated vs. 3HKA	-33.53	-1409 to 1342	No	ns	0.9999
											untreated vs. Imiquimod+3HKA	-808.8	-2184 to 566.4	No	ns	0.3855
											Imiquimod vs. 3HKA	890.9	-484.3 to 2266	No	ns	0.3038
											Imiquimod vs. Imiquimod+3HKA	115.6	-1260 to 1491	No	ns	0.9955
											3HKA vs. Imiquimod+3HKA	-775.3	-2151 to 599.9	No	ns	0.422
											IL-5
											untreated vs. Imiquimod	-63.43	-183.7 to 56.87	No	ns	0.4794
											untreated vs. 3HKA	4.1	-116.2 to 124.4	No	ns	0.9997
											untreated vs. Imiquimod+3HKA	-51.3	-171.6 to 69.00	No	ns	0.6471
											Imiquimod vs. 3HKA	67.53	-52.77 to 187.8	No	ns	0.4257
											Imiquimod vs. Imiquimod+3HKA	12.13	-108.2 to 132.4	No	ns	0.9923
											3HKA vs. Imiquimod+3HKA	-55.4	-175.7 to 64.90	No	ns	0.5898
											IL-28
											untreated vs. Imiquimod	-115.2	-235.5 to 5.073	No	ns	0.0639
											untreated vs. 3HKA	43.08	-77.22 to 163.4	No	ns	0.7577
											untreated vs. Imiquimod+3HKA	-4.375	-124.7 to 115.9	No	ns	0.9996
											Imiquimod vs. 3HKA	158.3	38.00 to 278.6	Yes	**	0.0068
											Imiquimod vs. Imiquimod+3HKA	110.9	-9.448 to 231.1	No	ns	0.0785
											3HKA vs. Imiquimod+3HKA	-47.45	-167.7 to 72.85	No	ns	0.7
											IL-4
											untreated vs. Imiquimod	-15.3	-30.31 to -0.2893	Yes	*	0.0444
											untreated vs. 3HKA	5.75	-9.261 to 20.76	No	ns	0.7322
											untreated vs. Imiquimod+3HKA	-0.85	-15.86 to 14.16	No	ns	0.9987
											Imiquimod vs. 3HKA	21.05	6.039 to 36.06	Yes	**	0.0031
											Imiquimod vs. Imiquimod+3HKA	14.45	-0.5607 to 29.46	No	ns	0.0628
											3HKA vs. Imiquimod+3HKA	-6.6	-21.61 to 8.411	No	ns	0.6406
											TNFa
											untreated vs. Imiquimod	-30.88	-45.89 to -15.86	Yes	****	<0.0001
											untreated vs. 3HKA	4.825	-10.19 to 19.84	No	ns	0.8224
											untreated vs. Imiquimod+3HKA	-8.55	-23.56 to 6.461	No	ns	0.4284
											Imiquimod vs. 3HKA	35.7	20.69 to 50.71	Yes	****	<0.0001
											Imiquimod vs. Imiquimod+3HKA	22.33	7.314 to 37.34	Yes	**	0.0016
											3HKA vs. Imiquimod+3HKA	-13.38	-28.39 to 1.636	No	ns	0.0952
											IL-21
											untreated vs. Imiquimod	-7.1	-22.11 to 7.911	No	ns	0.5851
											untreated vs. 3HKA	3.25	-11.76 to 18.26	No	ns	0.9365
											untreated vs. Imiquimod+3HKA	1.025	-13.99 to 16.04	No	ns	0.9978
											Imiquimod vs. 3HKA	10.35	-4.661 to 25.36	No	ns	0.2644
											Imiquimod vs. Imiquimod+3HKA	8.125	-6.886 to 23.14	No	ns	0.4729
											3HKA vs. Imiquimod+3HKA	-2.225	-17.24 to 12.79	No	ns	0.9781
											IFNg
											untreated vs. Imiquimod	-308.1	-610.8 to -5.444	Yes	*	0.0447
											untreated vs. 3HKA	-18.63	-321.3 to 284.0	No	ns	0.9983
											untreated vs. Imiquimod+3HKA	-22.18	-324.8 to 280.5	No	ns	0.9972
											Imiquimod vs. 3HKA	289.5	-13.18 to 592.1	No	ns	0.0651
											Imiquimod vs. Imiquimod+3HKA	285.9	-16.73 to 588.6	No	ns	0.0698
											3HKA vs. Imiquimod+3HKA	-3.55	-306.2 to 299.1	No	ns	>0.9999
											IL-6
											untreated vs. Imiquimod	-310.1	-612.8 to -7.444	Yes	*	0.0429
											untreated vs. 3HKA	80.73	-221.9 to 383.4	No	ns	0.8891
											untreated vs. Imiquimod+3HKA	-99.4	-402.1 to 203.3	No	ns	0.8128
											Imiquimod vs. 3HKA	390.8	88.17 to 693.5	Yes	**	0.007
											Imiquimod vs. Imiquimod+3HKA	210.7	-91.96 to 513.4	No	ns	0.2566
											3HKA vs. Imiquimod+3HKA	-180.1	-482.8 to 122.5	No	ns	0.3898
											IL-12 p70
											untreated vs. Imiquimod	-478.5	-781.2 to -175.8	Yes	***	0.0008
											untreated vs. 3HKA	32.5	-270.2 to 335.2	No	ns	0.9914
											untreated vs. Imiquimod+3HKA	-49.83	-352.5 to 252.8	No	ns	0.9705
											Imiquimod vs. 3HKA	511	208.3 to 813.7	Yes	***	0.0003
											Imiquimod vs. Imiquimod+3HKA	428.7	126.0 to 731.3	Yes	**	0.0028
											3HKA vs. Imiquimod+3HKA	-82.33	-385.0 to 220.3	No	ns	0.8834

## Sheet: Source Data for Figure 8
Figure 8a,b																				Figure 8c		FACS
																							% CD4+ CD3+ T cells of live cells	% CD8+ CD3+ T cells of live cells	% FoxP3+ cells of live CD4+ CD3+ T cells			Mean % CD4+ CD3+ T cells of live cells	SEM % CD4+ CD3+ T cells of live cells	Mean % CD8+ CD3+ T cells of live cells	SEM % CD8+ CD3+ T cells of live cells	Mean % FoxP3+ cells of live CD4+ CD3+ T cells	SEM % FoxP3+ cells of live CD4+ CD3+ T cells
																					Experiment 2	WT Untreated	34.3	29.8	8.35		WT Untreated (n=4)	28.5	4.39109	25.675	3.64174	8.9675	0.339175
																					Experiment 2	WT Untreated	33.8	30.4	9.9		WT Imiquimod (n=7)	23.7857	0.634496	27.9857	0.619304	19.2857	1.71345
																					Experiment 2	WT Untreated	30.3	27.6	8.61		WT Imiquimod + 3HKA (n=7)	20.0571	2.2257	25.1	0.548157	25.4	4.39204
																					Experiment 2	WT Untreated	15.6	14.9	9.01
																					Experiment 2	WT Imiquimod	24.9	30.5	24.7
																					Experiment 2	WT Imiquimod	24	29	19.1
																					Experiment 2	WT Imiquimod	21.4	29.2	26.4
																					Experiment 2	WT Imiquimod	21.5	26.7	17.9
																					Experiment 1	WT Imiquimod	25.4	27.8	15.1
																					Experiment 1	WT Imiquimod	25.2	26	16.6
																					Experiment 1	WT Imiquimod	24.1	26.7	15.2
																					Experiment 1	WT Imiquimod + 3HKA	26.6	24.2	14.1
																					Experiment 1	WT Imiquimod + 3HKA	25	26.5	13.7
																					Experiment 1	WT Imiquimod + 3HKA	27.1	25.8	13.6
																					Experiment 2	WT Imiquimod + 3HKA	14.2	26.5	37.3
																					Experiment 2	WT Imiquimod + 3HKA	14.5	22.7	32.7
																					Experiment 2	WT Imiquimod + 3HKA	17.1	24.1	26.5
																					Experiment 2	WT Imiquimod + 3HKA	15.9	25.9	39.9
																							% Ki67+ ICOS+ of live CD8+ CD3+ T cells	% Ki67+ ICOS+ of live CD4+ CD3+ T cells				Mean % Ki67+ ICOS+ of live CD8+ CD3+ T cells	SEM % Ki67+ ICOS+ of live CD8+ CD3+ T cells	Mean % Ki67+ ICOS+ of live CD4+ CD3+ T cells	SEM % Ki67+ ICOS+ of live CD4+ CD3+ T cells
																					Experiment 2	WT Untreated	0.348	1.88			WT Untreated (n=4)	0.46025	0.121351	2.15	0.108858
																					Experiment 2	WT Untreated	0.417	2.24			WT Imiquimod (n=7)	6.80714	1.28763	6.93714	0.645813
																					Experiment 2	WT Untreated	0.812	2.09			WT Imiquimod + 3HKA (n=7)	3.12714	0.705974	7.94429	1.34375
																					Experiment 2	WT Untreated	0.264	2.39
																					Experiment 2	WT Imiquimod	10.7	8.57
																					Experiment 2	WT Imiquimod	10.8	8.21
																					Experiment 2	WT Imiquimod	9.56	8.08
																					Experiment 2	WT Imiquimod	3.05	4.26
																					Experiment 1	WT Imiquimod	3.72	7.96
																					Experiment 1	WT Imiquimod	5.15	6.39
																					Experiment 1	WT Imiquimod	4.67	5.09
																					Experiment 1	WT Imiquimod + 3HKA	0.407	4.01
																					Experiment 1	WT Imiquimod + 3HKA	4.18	4.75
																					Experiment 1	WT Imiquimod + 3HKA	0.743	4.45
																					Experiment 2	WT Imiquimod + 3HKA	2.99	12.3
																					Experiment 2	WT Imiquimod + 3HKA	3.92	9.25
																					Experiment 2	WT Imiquimod + 3HKA	5.23	8.85
																					Experiment 2	WT Imiquimod + 3HKA	4.42	12

## Sheet: Source Data for Figure 9
Figure 9g-j
Case ID	Glomerular infiltrate density	% of Glomeruli with infiltrates	Golerular diameter µm	Glomerular capillary collapse	Bowman's space collapse	Glomerular change	Mesengial thickening	Tubular change	Interstial infiltrate	Case ID	Glomerular infiltrate density	% of Glomeruli with infiltrates	Golerular diameter µm	Glomerular capillary collapse	Bowman's space collapse	Mesengial thickening
1	0	0	71	0	0	0	0	0	0	Ig	1.375	40	75.125	1.25	0.875	0.875
2	2	70	76	2	2	pink material	2	Pink proteinecious material	0	Ig+3HKA	1	20.375	68.25	1.125	0.625	0.75
3	3	90	80	2	2	pink material	3	Pink proteinecious material	0	3HKA	0.5	3.75	68.75	0.25	0.25	0
4	2	60	80	2	1	rare pink material	1	0	0	PBS	0.75	10	75	0.75	0.75	0
5	1	20	70	1	0	0	0	0	0
6	0	0	68	0	0	0	0	0	0
7	2	50	80	2	1	rare pink material	1	0	0		*Note: Subcapsular mononuclear infiltrates
8	1	30	76	1	1	pink material	0	0	0
9	1	10	66	1	0	0	0	0	0	Semiquantitative scoring for infiltrate:
10	0	0	71	0	0	0	0	0	0		0 -	No change (within normal limit)
11	0	0	63	0	0	0	0	0	0		1 -	Mild change
13	1	20	70	2	1	rare pink material	1	0	0		2 -	Moderate change
14	2	65	72	2	1	0	2	0	0		3 -	Severe change
15	2	58	71	3	2	0	3	0	0
16	1	5	62	0	0	0	0	0	0	Semiquantitative scoring for glomerular capillary collapse :
17	1	5	71	1	1	0	0	0	0		0 -	No change (within normal limit)
18	1	5	63	0	0	0	0	0	0		1 -	Mild change, partially collapsed, < 10%
19	0	0	66	0	0	0	0	0	0		2 -	Moderate change, partially collapsed, 10-50%
20	1	10	76	1	1	0	0	0	0		3 -	Severe change, collapsed, >50%
21	0	0	70	0	0	0	0	0	0
22	0	0	76	0	0	0	0	0	0	Semiquantitative scoring for Bowman's space collapse:
23	1	10	69	1	1	0	0	0	0		0 -	No change (within normal limit)
24	1	10	83	1	1	0	0	0	0		1 -	Mild change, partially collapsed, < 10%
25	1	20	72	1	1	0	0	0	0		2 -	Moderate change, partially collapsed, 10-50%
											3 -	Severe change, collapsed, >50%
										Semiquantitative scoring for mesengial thickening:
											0 -	No change (within normal limit)
											1 -	Mild change
											2 -	Moderate change
											3 -	Severe change
Figure 9 K
Identified cytokines (pg/ml)	Sick control (NTN+VC) n=8									Treatment mice (NTN+Rxn) n=8									Treatment Control (PBS Rx) n=5
IL-1b	7825.3	6698.7	17285.7	4271.8	16966.9	7085.1	9668.7	2758.9		10598.1	11948.3	10230.6	23186	1910	141535	21952.2	25632.6		1966.6	0	0	0	1899.8		0	0	0
IL-6	1047	582.7	1226.7	131.9	2382.9	875.4	847.4	258		0	0	481.3	0	0	0	601.9	100.4		0	0	0	0	509.5		0	0	0
IL-2	954.4	460.7	9.1	451.8	2206.7	695.8	1624.8	311.2		0	0	1099.1	0	0	0	1344.6	3050.1		0	0	0	0	916.1		0	818.8	0
IL-17	1066.3	710.4	2038.7	528.1	1807.4	478.7	985.1	166		117	69.2	657.4	1400.8	756.8	866.1	1399	1832.5		0	0	0	0	0		0	0	0
IL-4	55	52.6	113.8	32.2	211	57	42.8	17.8		0	34.5	37.8	70.3	44	0	79.8	69.9		0	0	0	0	0		29.4	0	10
IL-5	51.5	31.9	0	21.7	50.9	1	0	0.3		0	0	0	0	0	0	0	0		0	0	0	0	0		0	0	0
IL-10	12190.8	20440.6	29410.8	9215.5	26355.9	18809.8	14564.8	9415.3		12646.5	20013.7	12844	90595	17364.4	50576.1	34679.7	300558		2675.8	0	0	0	6696.3		0	0	0
IL-28	34105.7	12164.4	38389.5	29435.2	21689.6	7617.3	12459.1	11424.9		6407.2	9573.1	5277.2	19496.6	13226.8	15466.6	14214.8	16823.7		377.4	1495.1	958.8	196.8	2317.5		784.9	1895.1	1476.3
IFNg	407.6	698.8	259	283	1207.8	401.1	647.5	217.4		0	0	0	0	0	0	43.7	104.7		0	0	239.5	0	314		0	166.3	0
IL-23	21040.8	10462.3	2011.8	3599.3	27740	5629.3	22152.2	5839		0	0	0	0	0	0	11030.4	0		0	0	7639	0	7914.5		4500.9	1930.2	0
IL-23
Tukey's multiple comparisons test	Mean Diff.	95.00% CI of diff.	Significant?	Summary	Adjusted P Value
Sick control (NTN+VC) vs. Treatment mice (NTN+Rxn)	10931	1688 to 20173	Yes	*	0.0169
Sick control (NTN+VC) vs. Treatment Control (PBS Rx)	9199	-1339 to 19736	No	ns	0.1008
Sick control (NTN+VC) vs. Healthy Control (PBS VC)	10166	-2349 to 22680	No	ns	0.138
Treatment mice (NTN+Rxn) vs. Treatment Control (PBS Rx)	-1732	-12270 to 8806	No	ns	0.9669
Treatment mice (NTN+Rxn) vs. Healthy Control (PBS VC)	-764.9	-13279 to 11749	No	ns	0.9982
Treatment Control (PBS Rx) vs. Healthy Control (PBS VC)	967	-12532 to 14466	No	ns	0.997
IL-6
Tukey's multiple comparisons test	Mean Diff.	95.00% CI of diff.	Significant?	Summary	Adjusted P Value
Sick control (NTN+VC) vs. Treatment mice (NTN+Rxn)	771.1	140.0 to 1402	Yes	*	0.0133
Sick control (NTN+VC) vs. Treatment Control (PBS Rx)	817.1	97.54 to 1537	Yes	*	0.0225
Sick control (NTN+VC) vs. Healthy Control (PBS VC)	919	64.49 to 1774	Yes	*	0.0322
Treatment mice (NTN+Rxn) vs. Treatment Control (PBS Rx)	46.05	-673.5 to 765.6	No	ns	0.9979
Treatment mice (NTN+Rxn) vs. Healthy Control (PBS VC)	148	-706.6 to 1002	No	ns	0.9616
Treatment Control (PBS Rx) vs. Healthy Control (PBS VC)	101.9	-819.9 to 1024	No	ns	0.9894
IL-10
Tukey's multiple comparisons test	Mean Diff.	95.00% CI of diff.	Significant?	Summary	Adjusted P Value
Sick control (NTN+VC) vs. Treatment mice (NTN+Rxn)	-49859	-131109 to 31390	No	ns	0.3411
Sick control (NTN+VC) vs. Treatment Control (PBS Rx)	15676	-76963 to 108315	No	ns	0.964
Sick control (NTN+VC) vs. Healthy Control (PBS VC)	17550	-92462 to 127563	No	ns	0.9695
Treatment mice (NTN+Rxn) vs. Treatment Control (PBS Rx)	65535	-27104 to 158174	No	ns	0.2285
Treatment mice (NTN+Rxn) vs. Healthy Control (PBS VC)	67410	-42603 to 177422	No	ns	0.3423
Treatment Control (PBS Rx) vs. Healthy Control (PBS VC)	1874	-116798 to 120547	No	ns	>0.9999
IL-5
Tukey's multiple comparisons test	Mean Diff.	95.00% CI of diff.	Significant?	Summary	Adjusted P Value
Sick control (NTN+VC) vs. Treatment mice (NTN+Rxn)	19.66	0.1207 to 39.20	Yes	*	0.0483
Sick control (NTN+VC) vs. Treatment Control (PBS Rx)	19.66	-0.7293 to 40.05	No	ns	0.0612
Sick control (NTN+VC) vs. Healthy Control (PBS VC)	19.66	-5.900 to 45.23	No	ns	0.1709
Treatment mice (NTN+Rxn) vs. Treatment Control (PBS Rx)	0	-21.01 to 21.01	No	ns	>0.9999
Treatment mice (NTN+Rxn) vs. Healthy Control (PBS VC)	0	-26.06 to 26.06	No	ns	>0.9999
Treatment Control (PBS Rx) vs. Healthy Control (PBS VC)	0	-26.70 to 26.70	No	ns	>0.9999
IL-28
Tukey's multiple comparisons test	Mean Diff.	95.00% CI of diff.	Significant?	Summary	Adjusted P Value
Sick control (NTN+VC) vs. Treatment mice (NTN+Rxn)	8959	-2876 to 20794	No	ns	0.1813
Sick control (NTN+VC) vs. Treatment Control (PBS Rx)	17216	4866 to 29565	Yes	**	0.0045
Sick control (NTN+VC) vs. Healthy Control (PBS VC)	19525	4044 to 35006	Yes	*	0.0104
Treatment mice (NTN+Rxn) vs. Treatment Control (PBS Rx)	8257	-4465 to 20979	No	ns	0.295
Treatment mice (NTN+Rxn) vs. Healthy Control (PBS VC)	10566	-5213 to 26346	No	ns	0.2702
Treatment Control (PBS Rx) vs. Healthy Control (PBS VC)	2309	-13860 to 18479	No	ns	0.9778
IFNg
Tukey's multiple comparisons test	Mean Diff.	95.00% CI of diff.	Significant?	Summary	Adjusted P Value
Sick control (NTN+VC) vs. Treatment mice (NTN+Rxn)	496.7	202.0 to 791.4	Yes	***	0.0007
Sick control (NTN+VC) vs. Treatment Control (PBS Rx)	404.6	68.55 to 740.6	Yes	*	0.0148
Sick control (NTN+VC) vs. Healthy Control (PBS VC)	459.8	60.79 to 858.9	Yes	*	0.0203
Treatment mice (NTN+Rxn) vs. Treatment Control (PBS Rx)	-92.15	-428.2 to 243.9	No	ns	0.8681
Treatment mice (NTN+Rxn) vs. Healthy Control (PBS VC)	-36.88	-435.9 to 362.2	No	ns	0.9937
Treatment Control (PBS Rx) vs. Healthy Control (PBS VC)	55.27	-375.2 to 485.7	No	ns	0.9836
IL-2
Tukey's multiple comparisons test	Mean Diff.	95.00% CI of diff.	Significant?	Summary	Adjusted P Value
Sick control (NTN+VC) vs. Treatment mice (NTN+Rxn)	490.2	-718.0 to 1698	No	ns	0.6725
Sick control (NTN+VC) vs. Treatment Control (PBS Rx)	178.3	-1082 to 1439	No	ns	0.9784
Sick control (NTN+VC) vs. Healthy Control (PBS VC)	566.4	-1014 to 2147	No	ns	0.7494
Treatment mice (NTN+Rxn) vs. Treatment Control (PBS Rx)	-311.9	-1611 to 986.8	No	ns	0.9063
Treatment mice (NTN+Rxn) vs. Healthy Control (PBS VC)	76.17	-1535 to 1687	No	ns	0.9991
Treatment Control (PBS Rx) vs. Healthy Control (PBS VC)	388.1	-1263 to 2039	No	ns	0.9115
IL-4
Tukey's multiple comparisons test	Mean Diff.	95.00% CI of diff.	Significant?	Summary	Adjusted P Value
Sick control (NTN+VC) vs. Treatment mice (NTN+Rxn)	30.74	-27.29 to 88.77	No	ns	0.4659
Sick control (NTN+VC) vs. Treatment Control (PBS Rx)	72.78	6.610 to 138.9	Yes	*	0.0279
Sick control (NTN+VC) vs. Healthy Control (PBS VC)	59.64	-18.93 to 138.2	No	ns	0.1795
Treatment mice (NTN+Rxn) vs. Treatment Control (PBS Rx)	42.04	-24.13 to 108.2	No	ns	0.3123
Treatment mice (NTN+Rxn) vs. Healthy Control (PBS VC)	28.9	-49.67 to 107.5	No	ns	0.7344
Treatment Control (PBS Rx) vs. Healthy Control (PBS VC)	-13.13	-97.89 to 71.63	No	ns	0.972
IL-17
Tukey's multiple comparisons test	Mean Diff.	95.00% CI of diff.	Significant?	Summary	Adjusted P Value
Sick control (NTN+VC) vs. Treatment mice (NTN+Rxn)	85.24	-665.5 to 836.0	No	ns	0.9886
Sick control (NTN+VC) vs. Treatment Control (PBS Rx)	972.6	116.6 to 1829	Yes	*	0.0224
Sick control (NTN+VC) vs. Healthy Control (PBS VC)	972.6	-43.89 to 1989	No	ns	0.0638
Treatment mice (NTN+Rxn) vs. Treatment Control (PBS Rx)	887.4	31.40 to 1743	Yes	*	0.0405
Treatment mice (NTN+Rxn) vs. Healthy Control (PBS VC)	887.4	-129.1 to 1904	No	ns	0.1008
Treatment Control (PBS Rx) vs. Healthy Control (PBS VC)	0	-1096 to 1096	No	ns	>0.9999
IL-1b
Tukey's multiple comparisons test	Predicted (LS) mean diff.	95.00% CI of diff.	Below threshold?	Summary	Adjusted P Value
Sick control (NTN+VC) vs. Treatment mice (NTN+Rxn)	32898	17524 to 48271	Yes	****	<0.0001
Sick control (NTN+VC) vs. Treatment Control (PBS Rx)	39342	19968 to 58717	Yes	****	<0.0001
Sick control (NTN+VC) vs. Healthy Control (PBS VC)	38812	17392 to 60231	Yes	***	0.0001
Treatment mice (NTN+Rxn) vs. Treatment Control (PBS Rx)	6445	-12568 to 25457	No	ns	0.8004
Treatment mice (NTN+Rxn) vs. Healthy Control (PBS VC)	5914	-15178 to 27007	No	ns	0.8755
Treatment Control (PBS Rx) vs. Healthy Control (PBS VC)	-530.6	-24695 to 23634	No	ns	>0.9999

## Sheet: Source Data Figure 10
Figure 10
Figure 10j
	Cytokines													759.4	871.4	2595.1
	IL-1b	938.3	833.5		1118.3	620.8		653.7	1065.8	466.8	226.3		1799	1991.5	2846.5	1626.4
	IL-2	1004.4	844.7		1100.7	574.5		541.4	903.8	729.3	162.1		1282.9	3048.2	2800.3	3736.7
	IL-10	1867.9	1405.5		2079.4	899		1674.2	2351.9	1275.5	1175.7		2176.3	152.194	1402.9	479.366
	IL-17	171.8	388.3		850.4	233.7		28.3	46.5	2.5	24		670.6	10.8954	14.5644	27.2937
	IL-4	14	15.8		16.6	10.1		9.97	2	4.5	4.5		16.5922	56.4	36.4502	37.0169
	TNFalpha	22.9	33.2		41.1	20.6		15.2	33.5	11.2	13.7		23.6531	698.7	355.55	389.723
	IFNg	122.1	133.6		209.9	130.2		137.4	295.7	143.3	41.3		236.918
Tx=tamoxifen
Statistical significance determined using the Holm-Sidak method, with alpha = 0.05.
Each row was analyzed individually, without assuming a consistent SD.
	Significant?	P value	Mean of untreated+Tx	Mean of Imiquimod+Tx	Difference	SE of difference	t ratio	df	Adjusted P Value
IL-17	Yes	0.049331	25.33	676.3	-651	265	2.457	6	0.049331
IL-4	Yes	0.021153	5.25	17.35	-12.1	3.905	3.099	6	0.041858
TNFa	No	0.109528	18.4	35.48	-17.08	9.094	1.878	6	0.109528
Tukey's multiple comparisons test		2-Way Anova multiple comparisons
IL-1b
untreated -Tx vs. Imiquimod-Tx	16.35	-1521 to 1554	No	ns	>0.9999
untreated -Tx vs. untreated+Tx	282.8	-1049 to 1614	No	ns	0.9354
untreated -Tx vs. Imiquimod+Tx	-620.3	-1952 to 711.2	No	ns	0.5808
Imiquimod-Tx vs. untreated+Tx	266.4	-1065 to 1598	No	ns	0.9451
Imiquimod-Tx vs. Imiquimod+Tx	-636.7	-1968 to 694.8	No	ns	0.5602
untreated+Tx vs. Imiquimod+Tx	-903.1	-1990 to 184.1	No	ns	0.1282
IL-2
untreated -Tx vs. Imiquimod-Tx	86.95	-1451 to 1624	No	ns	0.9986
untreated -Tx vs. untreated+Tx	340.4	-991.1 to 1672	No	ns	0.894
untreated -Tx vs. Imiquimod+Tx	-1012	-2344 to 319.2	No	ns	0.1826
Imiquimod-Tx vs. untreated+Tx	253.5	-1078 to 1585	No	ns	0.9522
Imiquimod-Tx vs. Imiquimod+Tx	-1099	-2431 to 232.3	No	ns	0.1316
untreated+Tx vs. Imiquimod+Tx	-1353	-2440 to -265.5	Yes	*	0.0109
IL-10
untreated -Tx vs. Imiquimod-Tx	147.5	-1390 to 1685	No	ns	0.9933
untreated -Tx vs. untreated+Tx	17.38	-1314 to 1349	No	ns	>0.9999
untreated -Tx vs. Imiquimod+Tx	-1304	-2635 to 27.81	No	ns	0.0565
Imiquimod-Tx vs. untreated+Tx	-130.1	-1462 to 1201	No	ns	0.993
Imiquimod-Tx vs. Imiquimod+Tx	-1451	-2783 to -119.7	Yes	*	0.0291
untreated+Tx vs. Imiquimod+Tx	-1321	-2408 to -233.9	Yes	*	0.0132
IFNg
Tukey's multiple comparisons test	Mean Diff.	95.00% CI of diff.	Significant?	Summary	Adjusted P Value
untreated-Tx vs. Imiquimod-Tx	-42.2	-484.6 to 400.2	No	ns	0.9894
untreated-Tx vs. untreated+Tx	-26.58	-409.7 to 356.6	No	ns	0.9958
untreated-Tx vs. Imiquimod+Tx	-292.4	-675.5 to 90.77	No	ns	0.1454
Imiquimod-Tx vs. untreated+Tx	15.63	-367.5 to 398.8	No	ns	0.9991
Imiquimod-Tx vs. Imiquimod+Tx	-250.2	-633.3 to 133.0	No	ns	0.2345
untreated+Tx vs. Imiquimod+Tx	-265.8	-578.6 to 47.04	No	ns	0.0986
Flow cytometry data - LEC-IDO KO mice
Supplement Figure 10 K			% CD4+ CD3+ T cells of CD45+ cells	% CD8+ CD3+ T cells of CD45+ cells			Mean % CD4+ CD3+ T cells of CD45+ cells	SEM% CD4+ CD3+ T cells of CD45+ cells	Mean % CD8+ CD3+ T cells of CD45+ cells	SEM % CD8+ CD3+ T cells of CD45+ cells
	Experiment 1	LEC-IDO KO 3HKA	24.7	29.1		LEC-IDO KO 3HKA (n=4)	30.525	2.14879	34.4	1.90044
	Experiment 1	LEC-IDO KO 3HKA	34.8	38		LEC-IDO KO Imiquimod (n=6)	20.55	0.675648	38.6	5.10235
	Experiment 1	LEC-IDO KO 3HKA	30.3	34.6		LEC-IDO KO Imiquimod + 3HKA (n=4)	22.825	1.54509	40.025	1.79136
	Experiment 1	LEC-IDO KO 3HKA	32.3	35.9		+ Tamoxifen LEC-IDO KO 3HKA (n=3)	40.0667	2.06667	37.4333	1.6231
	Experiment 1	LEC-IDO KO Imiquimod	22.2	45		+ Tamoxifen LEC-IDO KO Imiquimod (n=6)	16.1833	2.02574	34.35	6.7834
	Experiment 1	LEC-IDO KO Imiquimod	19.9	43.5		+ Tamoxifen LEC-IDO KO Imiquimod + 3HKA (n=6)	16.5333	2.64193	45.5	5.65721
	Experiment 1	LEC-IDO KO Imiquimod	18.6	50.4
	Experiment 1	LEC-IDO KO Imiquimod	22.9	47.2
	Experiment 2	LEC-IDO KO Imiquimod	19.5	23.2
	Experiment 2	LEC-IDO KO Imiquimod	20.2	22.3
	Experiment 1	LEC-IDO KO Imiquimod + 3HKA	20.2	40.3
	Experiment 1	LEC-IDO KO Imiquimod + 3HKA	20.1	42.9
	Experiment 1	LEC-IDO KO Imiquimod + 3HKA	25.6	34.9
	Experiment 1	LEC-IDO KO Imiquimod + 3HKA	25.4	42
	Experiment 2	+ Tamoxifen LEC-IDO KO 3HKA	39.2	39.3
	Experiment 2	+ Tamoxifen LEC-IDO KO 3HKA	44	34.2
	Experiment 2	+ Tamoxifen LEC-IDO KO 3HKA	37	38.8
	Experiment 2	+ Tamoxifen LEC-IDO KO Imiquimod	17.2	25.2
	Experiment 2	+ Tamoxifen LEC-IDO KO Imiquimod	16.1	18.7
	Experiment 2	+ Tamoxifen LEC-IDO KO Imiquimod	11	18.1
	Experiment 2	+ Tamoxifen LEC-IDO KO Imiquimod	11.8	41.5
	Experiment 1	+ Tamoxifen LEC-IDO KO Imiquimod	16.1	60.3
	Experiment 1	+ Tamoxifen LEC-IDO KO Imiquimod	24.9	42.3
	Experiment 2	+ Tamoxifen LEC-IDO KO Imiquimod + 3HKA	12.5	33.2
	Experiment 2	+ Tamoxifen LEC-IDO KO Imiquimod + 3HKA	15	30.6
	Experiment 2	+ Tamoxifen LEC-IDO KO Imiquimod + 3HKA	14.5	45.9
	Experiment 2	+ Tamoxifen LEC-IDO KO Imiquimod + 3HKA	12	45.8
	Experiment 1	+ Tamoxifen LEC-IDO KO Imiquimod + 3HKA	15.8	69.6
	Experiment 1	+ Tamoxifen LEC-IDO KO Imiquimod + 3HKA	29.4	47.9
Figure 4B			% Ki67+ ICOS+ of CD8+ CD3+ T cells	% CD44+ CD62L- of CD8+ CD3+ T cells			Mean % Ki67+ ICOS+ of CD8+ CD3+ T cells	SEM % Ki67+ ICOS+ of CD8+ CD3+ T cells	Mean % CD44+ CD62L- of CD8+ CD3+ T cells	SEM % CD44+ CD62L- of CD8+ CD3+ T cells
	Experiment 1	LEC-IDO KO 3HKA	1.63	7.81		LEC-IDO KO 3HKA (n=4)	0.795	0.292646	6.725	0.414297
	Experiment 1	LEC-IDO KO 3HKA	0.77	6.36		LEC-IDO KO Imiquimod (n=6)	10.27	2.4327	17.5883	3.88996
	Experiment 1	LEC-IDO KO 3HKA	0.42	6.86		LEC-IDO KO Imiquimod + 3HKA (n=4)	6.75	0.857584	13.475	0.426956
	Experiment 1	LEC-IDO KO 3HKA	0.36	5.87		+ Tamoxifen LEC-IDO KO 3HKA (n=3)	0.846667	0.0924362	4.32333	0.425846
	Experiment 1	LEC-IDO KO Imiquimod	15	22.1		+ Tamoxifen LEC-IDO KO Imiquimod (n=6)	6.16333	3.33344	10.2733	5.06361
	Experiment 1	LEC-IDO KO Imiquimod	13.8	21.8		+ Tamoxifen LEC-IDO KO Imiquimod + 3HKA (n=6)	2.94167	1.03237	5.91	2.57157
	Experiment 1	LEC-IDO KO Imiquimod	10	24.6
	Experiment 1	LEC-IDO KO Imiquimod	16.6	26
	Experiment 2	LEC-IDO KO Imiquimod	3.24	4.03
	Experiment 2	LEC-IDO KO Imiquimod	2.98	7
	Experiment 1	LEC-IDO KO Imiquimod + 3HKA	8.88	13.6
	Experiment 1	LEC-IDO KO Imiquimod + 3HKA	5.88	13.1
	Experiment 1	LEC-IDO KO Imiquimod + 3HKA	7.29	14.6
	Experiment 1	LEC-IDO KO Imiquimod + 3HKA	4.95	12.6
	Experiment 2	+ Tamoxifen LEC-IDO KO 3HKA	1.01	4.97
	Experiment 2	+ Tamoxifen LEC-IDO KO 3HKA	0.69	3.52
	Experiment 2	+ Tamoxifen LEC-IDO KO 3HKA	0.84	4.48
	Experiment 2	+ Tamoxifen LEC-IDO KO Imiquimod	1.65	3.49
	Experiment 2	+ Tamoxifen LEC-IDO KO Imiquimod	2.07	3.62
	Experiment 2	+ Tamoxifen LEC-IDO KO Imiquimod	2.78	3.46
	Experiment 2	+ Tamoxifen LEC-IDO KO Imiquimod	1.28	1.87
	Experiment 1	+ Tamoxifen LEC-IDO KO Imiquimod	22.3	33.3
	Experiment 1	+ Tamoxifen LEC-IDO KO Imiquimod	6.9	15.9
	Experiment 1	+ Tamoxifen LEC-IDO KO Imiquimod + 3HKA	5.49	2.33
	Experiment 1	+ Tamoxifen LEC-IDO KO Imiquimod + 3HKA	6.76	3.01
	Experiment 2	+ Tamoxifen LEC-IDO KO Imiquimod + 3HKA	1.66	1.64
	Experiment 2	+ Tamoxifen LEC-IDO KO Imiquimod + 3HKA	1.85	1.28
	Experiment 2	+ Tamoxifen LEC-IDO KO Imiquimod + 3HKA	1.16	10.5
	Experiment 2	+ Tamoxifen LEC-IDO KO Imiquimod + 3HKA	0.73	16.7
Flow cytometry data - LEC-IDO KO mice			% CD4+ CD3+ T cells of CD45+ cells	% CD8+ CD3+ T cells of CD45+ cells			Mean % CD4+ CD3+ T cells of CD45+ cells	SEM % CD4+ CD3+ T cells of CD45+ cells	Mean % CD8+ CD3+ T cells of CD45+ cells	SEM % CD8+ CD3+ T cells of CD45+ cells
Supp 4A	Experiment 1	LEC-IDO KO 3HKA	24.7	29.1		LEC-IDO KO 3HKA (n=4)	30.525	2.14879	34.4	1.90044
	Experiment 1	LEC-IDO KO 3HKA	34.8	38		LEC-IDO KO Untreated (n=6)	31.5833	1.44785	36.8833	1.06315
	Experiment 1	LEC-IDO KO 3HKA	30.3	34.6		+ Tamoxifen LEC-IDO KO 3HKA (n=3)	40.0667	2.06667	37.4333	1.6231
	Experiment 1	LEC-IDO KO 3HKA	32.3	35.9		+ Tamoxifen Untreated (n=4)	33.9	4.06919	37.125	1.75327
	Experiment 2	LEC-IDO KO Untreated	31.4	34.8
	Experiment 2	LEC-IDO KO Untreated	30.2	37.3
	Experiment 1	LEC-IDO KO Untreated	29.2	34.7
	Experiment 1	LEC-IDO KO Untreated	27.8	34.6
	Experiment 1	LEC-IDO KO Untreated	33.1	39.4
	Experiment 1	LEC-IDO KO Untreated	37.8	40.5
	Experiment 2	+ Tamoxifen LEC-IDO KO 3HKA	39.2	39.3
	Experiment 2	+ Tamoxifen LEC-IDO KO 3HKA	44	34.2
	Experiment 2	+ Tamoxifen LEC-IDO KO 3HKA	37	38.8
	Experiment 2	+ Tamoxifen Untreated	32.6	34.1
	Experiment 2	+ Tamoxifen Untreated	45.7	34.3
	Experiment 1	+ Tamoxifen Untreated	29.8	38.9
	Experiment 1	+ Tamoxifen Untreated	27.5	41.2
			% Ki67+ ICOS+ of CD4+ CD3+ T cells	% CD44+ CD62L- of CD4+ CD3+ T cells			Mean % Ki67+ ICOS+ of CD4+ CD3+ T cells	SEM % Ki67+ ICOS+ of CD4+ CD3+ T cells	Mean % CD44+ CD62L- of CD4+ CD3+ T cells	SEM % CD44+ CD62L- of CD4+ CD3+ T cells
Supp 4B	Experiment 1	LEC-IDO KO 3HKA	11.3	31.3		LEC-IDO KO 3HKA (n=4)	6.0775	1.92322	24.975	2.35137
	Experiment 1	LEC-IDO KO 3HKA	6.06	22.9		LEC-IDO KO Imiquimod (n=6)	17.5833	1.31489	30.0167	3.81675
	Experiment 1	LEC-IDO KO 3HKA	4.81	25.4		LEC-IDO KO Imiquimod + 3HKA (n=4)	15.35	1.42039	32.05	3.09152
	Experiment 1	LEC-IDO KO 3HKA	2.14	20.3		+ Tamoxifen LEC-IDO KO 3HKA (n=3)	4.80667	0.610091	12.4	0.83865
	Experiment 1	LEC-IDO KO Imiquimod	15.1	31.1		+ Tamoxifen LEC-IDO KO Imiquimod (n=6)	14.8233	1.58363	25.2333	3.37221
	Experiment 1	LEC-IDO KO Imiquimod	24	43.3		+ Tamoxifen LEC-IDO KO Imiquimod + 3HKA (n=6)	14.6183	1.67296	25.5167	1.99389
	Experiment 1	LEC-IDO KO Imiquimod	16.1	32.8
	Experiment 1	LEC-IDO KO Imiquimod	17.2	34.4
	Experiment 2	LEC-IDO KO Imiquimod	16.7	18.7
	Experiment 2	LEC-IDO KO Imiquimod	16.4	19.8
	Experiment 1	LEC-IDO KO Imiquimod + 3HKA	12.8	23.8
	Experiment 1	LEC-IDO KO Imiquimod + 3HKA	17.5	34.5
	Experiment 1	LEC-IDO KO Imiquimod + 3HKA	18.1	38.4
	Experiment 1	LEC-IDO KO Imiquimod + 3HKA	13	31.5
	Experiment 2	+ Tamoxifen LEC-IDO KO 3HKA	4.38	12.3
	Experiment 2	+ Tamoxifen LEC-IDO KO 3HKA	4.03	11
	Experiment 2	+ Tamoxifen LEC-IDO KO 3HKA	6.01	13.9
	Experiment 2	+ Tamoxifen LEC-IDO KO Imiquimod	11	14.7
	Experiment 2	+ Tamoxifen LEC-IDO KO Imiquimod	13.5	16.7
	Experiment 2	+ Tamoxifen LEC-IDO KO Imiquimod	19.1	24.3
	Experiment 2	+ Tamoxifen LEC-IDO KO Imiquimod	18	31.7
	Experiment 1	+ Tamoxifen LEC-IDO KO Imiquimod	17.4	35.4
	Experiment 1	+ Tamoxifen LEC-IDO KO Imiquimod	9.94	28.6
	Experiment 2	+ Tamoxifen LEC-IDO KO Imiquimod + 3HKA	19.3	27.4
	Experiment 2	+ Tamoxifen LEC-IDO KO Imiquimod + 3HKA	12.4	17.2
	Experiment 2	+ Tamoxifen LEC-IDO KO Imiquimod + 3HKA	19.1	23.9
	Experiment 2	+ Tamoxifen LEC-IDO KO Imiquimod + 3HKA	11.7	25.4
	Experiment 1	+ Tamoxifen LEC-IDO KO Imiquimod + 3HKA	15.8	31.9
	Experiment 1	+ Tamoxifen LEC-IDO KO Imiquimod + 3HKA	9.41	27.3
			% FoxP3+ cells of live CD4+ CD3+ T cells	%TIGIT+ of FoxP3+ CD4+ T cells			Mean % FoxP3+ cells of live CD4+ CD3+ T cells	SEM % FoxP3+ cells of live CD4+ CD3+ T cells	Mean %TIGIT+ of FoxP3+ CD4+ T cells	SEM %TIGIT+ of FoxP3+ CD4+ T cells
Supp 4C	Experiment 1	LEC-IDO KO 3HKA	21	43.5		LEC-IDO KO 3HKA (n=4)	14.55	2.31283	36.725	4.54869
	Experiment 1	LEC-IDO KO 3HKA	13.4	40.2		LEC-IDO KO Imiquimod (n=6)	29.0333	1.95443	52.6167	4.75215
	Experiment 1	LEC-IDO KO 3HKA	13.8	39.9		LEC-IDO KO Imiquimod + 3HKA (n=4)	26.05	1.04762	49.875	2.09021
	Experiment 1	LEC-IDO KO 3HKA	10	23.3		+ Tamoxifen LEC-IDO KO 3HKA (n=3)	14.9	0.702377	34.3333	3.53569
	Experiment 1	LEC-IDO KO Imiquimod	25.5	41		+ Tamoxifen LEC-IDO KO Imiquimod (n=6)	30.1667	2.98928	56.9333	3.57796
	Experiment 1	LEC-IDO KO Imiquimod	27.5	38.8		+ Tamoxifen LEC-IDO KO Imiquimod + 3HKA (n=6)	31.7833	3.79249	58.7333	1.8471
	Experiment 1	LEC-IDO KO Imiquimod	38.6	59
	Experiment 1	LEC-IDO KO Imiquimod	26.6	48.4
	Experiment 2	LEC-IDO KO Imiquimod	27.7	60.9
	Experiment 2	LEC-IDO KO Imiquimod	28.3	67.6
	Experiment 1	LEC-IDO KO Imiquimod + 3HKA	24.8	43.9
	Experiment 1	LEC-IDO KO Imiquimod + 3HKA	28.9	53.6
	Experiment 1	LEC-IDO KO Imiquimod + 3HKA	26.3	51.4
	Experiment 1	LEC-IDO KO Imiquimod + 3HKA	24.2	50.6
	Experiment 2	+ Tamoxifen LEC-IDO KO 3HKA	15.7	31.9
	Experiment 2	+ Tamoxifen LEC-IDO KO 3HKA	13.5	29.8
	Experiment 2	+ Tamoxifen LEC-IDO KO 3HKA	15.5	41.3
	Experiment 2	+ Tamoxifen LEC-IDO KO Imiquimod	23.9	59.6
	Experiment 2	+ Tamoxifen LEC-IDO KO Imiquimod	27.2	59
	Experiment 2	+ Tamoxifen LEC-IDO KO Imiquimod	36.3	62.5
	Experiment 2	+ Tamoxifen LEC-IDO KO Imiquimod	41.4	66.9
	Experiment 1	+ Tamoxifen LEC-IDO KO Imiquimod	29.5	51.1
	Experiment 1	+ Tamoxifen LEC-IDO KO Imiquimod	22.7	42.5
	Experiment 2	+ Tamoxifen LEC-IDO KO Imiquimod + 3HKA	45.6	57.6
	Experiment 2	+ Tamoxifen LEC-IDO KO Imiquimod + 3HKA	32.2	63.2
	Experiment 2	+ Tamoxifen LEC-IDO KO Imiquimod + 3HKA	34.4	59.6
	Experiment 2	+ Tamoxifen LEC-IDO KO Imiquimod + 3HKA	35.1	62.5
	Experiment 1	+ Tamoxifen LEC-IDO KO Imiquimod + 3HKA	24.8	58.9
	Experiment 1	+ Tamoxifen LEC-IDO KO Imiquimod + 3HKA	18.6	50.6
